# Supplementary material for: Identification of high-risk contact areas between feral pigs and outdoor-raised pig operations in California: Implications for disease transmission in the wildlife-livestock interface
Source: PLoS One. 2022 Jun 28;17(6):e0270500. doi: 10.1371/journal.pone.0270500 (PMC9239460; doi:10.1371/journal.pone.0270500)
Supplement: S1 File — (ZIP) [file pone.0270500.s004.zip]

Archive with 16 entries (15 files):
- Data Files 2022/
- __MACOSX/._Data Files 2022
- Data Files 2022/AVGMODISALIGNVM270KML.kml
- __MACOSX/Data Files 2022/._AVGMODISALIGNVM270KML.kml
- Data Files 2022/BIO13ALIGNVM270KML.kml
- __MACOSX/Data Files 2022/._BIO13ALIGNVM270KML.kml
- Data Files 2022/BIO6ALIGNVM270KML.kml
- __MACOSX/Data Files 2022/._BIO6ALIGNVM270KML.kml
- Data Files 2022/ELEVALIGNVM270KML.kml
- __MACOSX/Data Files 2022/._ELEVALIGNVM270KML.kml
- Data Files 2022/2017FeralPigHuntingTagLocations.csv
- __MACOSX/Data Files 2022/._2017FeralPigHuntingTagLocations.csv
- Data Files 2022/Data Files Legends.docx
- __MACOSX/Data Files 2022/._Data Files Legends.docx
- Data Files 2022/BIO15ALIGNVM270KML.kml
- __MACOSX/Data Files 2022/._BIO15ALIGNVM270KML.kml
