# Supplementary material for: Identification of high-risk contact areas between feral pigs and outdoor-raised pig operations in California: Implications for disease transmission in the wildlife-livestock interface
Source: PLoS One. 2022 Jun 28;17(6):e0270500. doi: 10.1371/journal.pone.0270500 (PMC9239460; doi:10.1371/journal.pone.0270500)
Supplement: S1 File — (ZIP) [file pone.0270500.s004.zip › Data Files 2022/BIO13ALIGNVM270KML.kml]

<?xml version="1.0" encoding="UTF-8"?>
<kml xmlns="http://www.opengis.net/kml/2.2" xmlns:gx="http://www.google.com/kml/ext/2.2" xmlns:kml="http://www.opengis.net/kml/2.2" xmlns:atom="http://www.w3.org/2005/Atom">
<GroundOverlay>
	<name>BIO13ALIGNVM270.tif</name>
	<description>Source Image: /Users/Laura/Documents/2022Ch2docs/BIO13ALIGNVM270.tif</description>
	<Icon>
		<href>/Users/Laura/Library/Application Support/Google Earth/import/BIO13ALIGNVM270_scaled.png</href>
		<viewBoundScale>0.75</viewBoundScale>
	</Icon>
	<LatLonBox>
		<north>42.06748447475172</north>
		<south>32.42201989748337</south>
		<east>-113.5079696826152</east>
		<west>-124.5088958362282</west>
	</LatLonBox>
</GroundOverlay>
</kml>
