# Supplementary material for: Identification of high-risk contact areas between feral pigs and outdoor-raised pig operations in California: Implications for disease transmission in the wildlife-livestock interface
Source: PLoS One. 2022 Jun 28;17(6):e0270500. doi: 10.1371/journal.pone.0270500 (PMC9239460; doi:10.1371/journal.pone.0270500)
Supplement: S1 File — (ZIP) [file pone.0270500.s004.zip › Data Files 2022/2017FeralPigHuntingTagLocations.csv]

Latitude	Longitude	CoName	MapsiteKC	YEAR	HarvetDate	count
40.182471	-122.251398	Tehama	RED BLUFF	2017	1/1/17
40.105378	-122.336519	Tehama	RED BANK ROAD	2017	1/1/17
36.082459	-120.458765	Fresno	CURRY MOUNTAIN	2017	1/1/17
39.100126	-121.189672	Nevada	Iron Mountain	2017	1/1/17
35.57796	-120.12902	San Luis Obispo	BITTERWATER ROAD, B-6	2017	1/2/17
35.43042	-120.287176	San Luis Obispo	Camatta Ranch	2017	1/2/17
35.43042	-120.287176	San Luis Obispo	Camatta Ranch	2017	1/2/17
38.82533	-123.129794	Sonoma	COOLEY RANCH	2017	1/2/17
40.58	-122.09	Shasta	JS Ranch **CDFW (KMR) No harvest report submitted,	2017	1/2/17
39.920763	-122.445931	Tehama	TURRI RANCH, 3MILES EAST OF PASKENTA	2017	1/2/17
39.920763	-122.445931	Tehama	TURRI RANCH. 3 MILES EAST OF PASKENTA	2017	1/2/17
37.831192	-122.113798	Contra Costa	MORAGA	2017	1/2/17
38.82533	-123.129794	Sonoma	COOLEY RANCH ROAD	2017	1/3/17
38.82533	-123.129794	Sonoma	COOLEY RANCH ROAD	2017	1/3/17
39.273388	-122.494164	Colusa	MAXWELL, 16 MILES WEST OF	2017	1/3/17
39.273388	-122.494164	Colusa	MAXWELL, 16 MILES WEST OF	2017	1/3/17
36.029575	-120.895272	Monterey	SAN ARDO	2017	1/3/17
35.724619	-120.579015	San Luis Obispo	HOG CANYON	2017	1/3/17
38.796823	-123.149048	Sonoma	COOLEY RANCH 10 WEST OF CLOVERDALE	2017	1/4/17
38.82533	-123.129794	Sonoma	COOLEY RANCH	2017	1/4/17
40.434609	-121.873126	Tehama	MANTON	2017	1/4/17
40.434609	-121.873126	Tehama	MANTON	2017	1/4/17
39.03772	-123.18867	Mendocino	MCNAB RANCH RD. RETECH SYSTEMS	2017	1/4/17
36.022528	-120.900135	Monterey	San Ardo **CDFW (KMR) No harvest report submitted,	2017	1/4/17
36.022528	-120.900135	Monterey	San Ardo **CDFW (KMR) No harvest report submitted,	2017	1/4/17
39.153777	-120.959794	Nevada	2902 BIG SPRING DR GRASSVALLEY 95949	2017	1/5/17
40.362637	-124.133379	Humboldt	RAINBOW RIDGE NEAR PETROLIA	2017	1/5/17
36.828344	-121.289923	San Benito	Santa Ana Valley	2017	1/5/17
36.828344	-121.289923	San Benito	SANTA ANNA VALLEY	2017	1/5/17
35.945034	-120.471028	Monterey	V6 RANCH 3 MILES NORTH OF PARKFIELD	2017	1/5/17
35.863779	-120.615104	Monterey	BRADLEY, 10 MILES EAST OF	2017	1/6/17
35.863779	-120.615104	Monterey	BRADLEY, 10 MILES EAST OF	2017	1/6/17
35.026732	-118.72547	Kern	Tejon Ranch	2017	1/6/17
35.026732	-118.72547	Kern	Tejon Ranch	2017	1/6/17
38.898591	-123.234222	Mendocino	YORKVILLE, 1 MILE WEST OF	2017	1/6/17
39.933876	-123.477015	Trinity	ISLAND MTN RANCH	2017	1/6/17
39.173948	-123.017733	Lake	BLUE LAKES	2017	1/7/17
39.173948	-123.017733	Lake	BLUE LAKES	2017	1/7/17
40.327099	-122.238611	Tehama	JUNIPER POINT	2017	1/7/17
34.788047	-120.278346	Santa Barbara	LOS ALAMOS 3 mile	2017	1/7/17
36.973317	-120.089472	Madera	MADERA, CA	2017	1/7/17
37.21699	-119.905641	Madera	RAYMOND	2017	1/7/17
37.21699	-119.905641	Madera	Raymond Rd 600 15 miles from coarsegold	2017	1/7/17
35.026732	-118.72547	Kern	Tejon Ranch	2017	1/7/17
39.178018	-123.024706	Lake	COW MOUNTAIN	2017	1/8/17
39.178018	-123.024706	Lake	COW MOUNTAIN, BLUE LAKES	2017	1/8/17
35.900679	-120.472008	Monterey	PARKFIELD, 2 MILES WEST OF	2017	1/8/17
37.256133	-121.678794	Santa Clara	SAN FELIPE RANCH	2017	1/8/17
39.080004	-122.536352	Lake	INDIAN VALLEY RESERVOIR	2017	1/8/17
36.339159	-120.809511	San Benito	LAGUNA	2017	1/8/17
40.461112	-124.341195	Humboldt	BEAR RIVER	2017	1/9/17
36.728508	-121.278677	San Benito	PACINES	2017	1/9/17
38.946205	-123.140432	Mendocino	SOUTH END OF DUNCAN PEAK	2017	1/9/17
38.946205	-123.140432	Mendocino	SOUTH END OF DUNCAN PEAK	2017	1/9/17
38.946205	-123.140432	Mendocino	SOUTH END OF DUNCAN PEAK	2017	1/10/17
38.946205	-123.140432	Mendocino	SOUTH END OF DUNCAN PEAK	2017	1/10/17
38.469399	-123.041618	Sonoma	1000 YARDS FROM AUSTIN CREEK RD AND HWY 116	2017	1/11/17
36.603958	-121.410772	Monterey	CHUALAR CANYON	2017	1/11/17
36.849996	-121.342359	San Benito	HOLLISTER, EAST OF	2017	1/11/17
35.026732	-118.72547	Kern	Tejon Ranch	2017	1/11/17
40.327099	-122.238611	Tehama	JUNIPER POINT	2017	1/12/17
35.026732	-118.72547	Kern	TEJON RANCH	2017	1/12/17
37.085926	-121.66028	Santa Clara	SANTA CLARA CO- MORGAN HILL PVT. PROPERTY	2017	1/13/17
37.364734	-119.998405	Mariposa	DEMOSS RANCH, 1/2 MILE SOUTH OF WARD MOUNTAIN	2017	1/13/17
36.604504	-120.801544	San Benito	PANOCHE, CA	2017	1/13/17
40.327099	-122.238611	Tehama	JUNIPER POINT	2017	1/13/17
38.615	-122.428	Napa	POPE VALLEY	2017	1/13/17
35.026732	-118.72547	Kern	TRC Monte Field	2017	1/13/17
36.624345	-120.842743	San Benito	PANOCHE, CA	2017	1/14/17
38.739355	-123.181117	Sonoma	BUCK MOUNTAIN	2017	1/14/17
38.802416	-123.022926	Sonoma	CLOVERDALE	2017	1/14/17
39.178018	-123.024706	Lake	COW MOUNTAIN, BLUE LAKES	2017	1/14/17
40.108066	-122.007347	Tehama	DYE CREEK PRESERVE	2017	1/14/17
40.335147	-122.640629	Shasta	FOSTER ROAD, 1 MILE PAST END OF	2017	1/14/17
38.655467	-123.215007	Sonoma	HEDGEPETH RANCH	2017	1/14/17
37.502222	-120.238333	Mariposa	HORNITAS	2017	1/14/17
35.117204	-120.385411	San Luis Obispo	HUASNA SCHOOL HOUSE, 3 MILES FROM	2017	1/14/17
35.384415	-120.168481	San Luis Obispo	LA PANZA RANCH	2017	1/14/17
38.70833	-123	Sonoma	LIBERTY GLEN, LAKE SONOMA	2017	1/14/17
35.904459	-120.778526	Monterey	PORTUGUESE CANYON	2017	1/14/17
35.904459	-120.778526	Monterey	PORTUGUESE CANYON	2017	1/14/17
35.904459	-120.778526	Monterey	PORTUGUESE CANYON	2017	1/14/17
40.143864	-122.228696	Tehama	RED BANK RD	2017	1/14/17
36.127864	-120.840824	Monterey	SAN LUCAS, 10 MILES EAST OF	2017	1/14/17
36.127864	-120.840824	Monterey	SAN LUCAS, 10 MILES EAST OF	2017	1/14/17
35.026732	-118.72547	Kern	Tejon Ranch	2017	1/14/17
36.534953	-120.658783	Fresno	Tumey Hills	2017	1/14/17
36.534953	-120.658783	Fresno	TUMEY HILLS	2017	1/14/17
39.51862	-122.474429	Glenn	WILLOWS, 15 MILES WEST OF	2017	1/14/17
39.51862	-122.474429	Glenn	WILLOWS, 15 MILES WEST OF	2017	1/14/17
39.51862	-122.474429	Glenn	WILLOWS, 15 MILES WEST OF	2017	1/14/17
38.678349	-123.197883	Sonoma	SILVA RANCH OFF SKAGG SPRINGS ROAD	2017	1/14/17
35.61361	-120.160818	San Luis Obispo	50 MILES FROM CHOLONE.	2017	1/15/17
38.903858	-123.306427	Mendocino	UPPER RANCH	2017	1/15/17
40.108066	-122.007347	Tehama	DYE CREEK PRESERVE	2017	1/15/17
38.78296	-123.10895	Sonoma	HOT SPRINGS ROAD	2017	1/15/17
35.384415	-120.168481	San Luis Obispo	LA PANZA RANCH	2017	1/15/17
36.692261	-121.34034	San Benito	LIMEKILN ROAD, ON PRIVATE RANCH.	2017	1/15/17
40.362637	-124.133379	Humboldt	RAINBOW RIDGE	2017	1/15/17
35.65524	-120.375628	San Luis Obispo	SHANDON	2017	1/15/17
35.025137	-118.746687	Kern	TRC	2017	1/15/17
39.858253	-122.378278	Tehama	BLACK BUTTE LAKE - 3 MILES FROM	2017	1/16/17
39.872594	-122.378009	Tehama	BLACK BUTTE LAKE, 4 MILES NORTH OF	2017	1/16/17
40.166418	-122.310752	Tehama	GI RANCH, NW SECTION OF	2017	1/16/17
36.932394	-121.567261	Santa Clara	GILROY, 5 MILES SOUTH OF	2017	1/16/17
36.017549	-121.100384	Monterey	LOCKWOOD, 5 MILES NORTH OF	2017	1/16/17
36.739681	-119.247397	Fresno	SQUAW VALLEY, RUTH HILL	2017	1/16/17
36.920836	-121.230439	San Benito	HOLLISTER TOWARD PACHENCHO PASS, 5 MILES OUT OF H	2017	1/17/17
36.920836	-121.230439	San Benito	HOLLISTER TOWARD PACHENCO PASS, 5 MILES FROM	2017	1/18/17
38.724025	-123.008079	Sonoma	Lake Sonoma 500 yrds from Old Skags Lot	2017	1/18/17
38.710304	-123.15433	Sonoma	BIG MOUNTAIN, 0.5 MILES WEST	2017	1/19/17
35.836307	-120.386564	Monterey	5 MILES SOUTH OF PARKFIELD	2017	1/20/17
36.509989	-121.081587	San Benito	SAN BENITO	2017	1/20/17
39.158104	-122.927399	Lake	BLUE LAKE	2017	1/21/17
40.30399	-122.38838	Tehama	BENSON RD.	2017	1/21/17
36.141945	-120.350683	Fresno	COALINGA	2017	1/21/17
39.178018	-123.024706	Lake	COW MOUNTAIN / BLUE LAKES	2017	1/21/17
38.724025	-123.008079	Sonoma	LAKE SONOMA	2017	1/21/17
36.509989	-121.081587	San Benito	SAN BENITO	2017	1/21/17
36.789893	-121.321176	San Benito	TRES PINOS	2017	1/21/17
36.789893	-121.321176	San Benito	TRES PINOS	2017	1/21/17
36.789893	-121.321176	San Benito	TRES PINOS	2017	1/21/17
39.080004	-122.536352	Lake	INDIAN VALLEY RESOVOIR	2017	1/21/17
38.732709	-123.058585	Sonoma	LAKE SONOMA	2017	1/21/17
34.8703	-120.3477	Santa Barbara	OFF OF DOMINION ROAD OUTSIDE OF ORCUTT	2017	1/22/17
35.904459	-120.778526	Monterey	PORTUGUESE CANYON	2017	1/23/17
38.82533	-123.129794	Sonoma	COOLEY RANCH	2017	1/24/17
38.82533	-123.129794	Sonoma	COOLEY RANCH	2017	1/24/17
36.83039	-121.186165	San Benito	Quien Sabe	2017	1/24/17
35.025137	-118.746687	Kern	TRC	2017	1/24/17
36.982535	-121.455231	San Benito	6100 PACHECO PASS HWY GILROY, CA	2017	1/25/17
38.656089	-123.180959	Sonoma	HILLSIDE RANCH	2017	1/25/17
40.297771	-122.250342	Tehama	remap xy Hooker and Snivley rds general local	2017	1/26/17
39.554618	-122.469578	Glenn	APPROXIMATELY 2 MILES FROM ROAD 162 IN WILLOWS	2017	1/27/17
39.55389	-122.461381	Glenn	APPROXIMATELY TWO MILES FROM ROUTE 162 IN WILLOWS	2017	1/27/17
40.30412	-122.71719	Tehama	HWY 36 AND VESSEL RD	2017	1/27/17
40.182471	-122.251398	Tehama	RED BLUFF	2017	1/27/17
35.025137	-118.746687	Kern	Tejon	2017	1/27/17
35.945034	-120.471028	Monterey	V6 RANCH PARKFIELD	2017	1/27/17
39.107814	-123.353897	Mendocino	COW MOUNTAIN	2017	1/27/17
39.557629	-122.468204	Glenn	APPROX. TWO MILES FROM ROAD 162 WILLOWS	2017	1/28/17
36.580247	-120.388184	Fresno	TUMEY HILLS	2017	1/28/17
35.43042	-120.287176	San Luis Obispo	Camatta Ranch	2017	1/28/17
35.43042	-120.287176	San Luis Obispo	Camatta Ranch	2017	1/28/17
35.43042	-120.287176	San Luis Obispo	Camatta Ranch	2017	1/28/17
37.701992	-122.05405	Alameda	CASTRO VALLEY	2017	1/28/17
37.701992	-122.05405	Alameda	CASTRO VALLEY	2017	1/28/17
36.141945	-120.350683	Fresno	COALINGA	2017	1/28/17
36.946064	-121.238242	San Benito	French Ranch	2017	1/28/17
35.69052	-120.28527	San Luis Obispo	JACK RANCH 4 MILES SOUTH OF PARKFIELD	2017	1/28/17
35.69052	-120.28527	San Luis Obispo	JACK RANCH 4 MILES SOUTH OF PARKFIELD	2017	1/28/17
35.69052	-120.28527	San Luis Obispo	JACK RANCH, 5 MILES SOUTH OF PARKFIELD	2017	1/28/17
38.764659	-123.084266	Sonoma	LAKE SONOMA YOURTY CREEK	2017	1/28/17
35.025137	-118.746687	Kern	Tejon	2017	1/28/17
35.026732	-118.72547	Kern	TEJON RANCH	2017	1/28/17
35.026732	-118.72547	Kern	Tejon Ranch	2017	1/28/17
35.026732	-118.72547	Kern	Tejon Ranch	2017	1/28/17
35.026732	-118.72547	Kern	TEJON RANCH	2017	1/28/17
35.025137	-118.746687	Kern	TRC	2017	1/28/17
35.025137	-118.746687	Kern	TRC	2017	1/28/17
35.025137	-118.746687	Kern	TRC	2017	1/28/17
36.534953	-120.658783	Fresno	Tumey Hills	2017	1/28/17
36.534953	-120.658783	Fresno	TUMMY HILL	2017	1/28/17
38.30626	-122.171397	Solano	TWINSISTERS, 1/2 MILE FROM	2017	1/28/17
35.69052	-120.28527	San Luis Obispo	JACK RANCH	2017	1/28/17
38.82533	-123.129794	Sonoma	COOLEY RANCH	2017	1/29/17
39.166402	-123.024706	Lake	COW MOUNTAIN ABOUT 11 MILES FROM BLUE LAKE	2017	1/29/17
39.166402	-123.024706	Lake	COW MOUNTAIN WHICH IS ABOUT 6 MILES FROM BLUE LAKE	2017	1/29/17
39.178018	-123.024706	Lake	COW MOUNTAIN, BLUE LAKES	2017	1/29/17
38.52831	-123.1666	Sonoma	FORT ROSS RD, 1/4 MILE SOUTH OF	2017	1/29/17
35.493363	-120.240538	San Luis Obispo	FRENCH CAMP VINEYARDS 15 MILES FROM SHANDON	2017	1/29/17
37.502222	-120.238333	Mariposa	HORNITAS	2017	1/29/17
39.353289	-122.339611	Colusa	SITES, 3 MILES NORTH OF	2017	1/29/17
35.026732	-118.72547	Kern	TEJON RANCH	2017	1/29/17
39.920763	-122.445931	Tehama	TURRI RANCH, 3MILES N.E. OF PASKENTA.	2017	1/29/17
39.217627	-121.847192	Sutter	WEST BUTTE	2017	1/29/17
39.153626	-121.163503	Nevada	8 MILES SOUTH EAST FROM PENN VALLEY	2017	1/30/17
40.387188	-122.634139	Shasta	BALD HILLS	2017	1/30/17
35.90905	-120.867022	Monterey	BRADLEY, 5 MILES NW OF	2017	1/30/17
36.534953	-120.658783	Fresno	Tumey Hills	2017	1/30/17
36.985963	-121.447077	Santa Clara	WEST OF HWY 152 BETWEEN BLOOMFIELD AND SAN FELIPE*	2017	1/31/17
39.841	-122.537	Tehama	NEWVILLE ROAD IN PASKENTA,1 MILE EAST OF	2017	1/31/17
40.027336	-123.487696	Trinity	ISLAND MOUNTAIN	2017	1/31/17
35.43042	-120.287176	San Luis Obispo	Camatta Ranch	2017	2/1/17
35.43042	-120.287176	San Luis Obispo	Camatta Ranch	2017	2/1/17
35.43042	-120.287176	San Luis Obispo	CAMMATA RANCH	2017	2/1/17
40.12998	-122.105516	Tehama	PEARCE RANCH	2017	2/2/17
40.046638	-122.579987	Tehama	BURROWS RANCH	2017	2/2/17
39.010541	-123.373169	Mendocino	3 MILES EAST OF BOONVILLE	2017	2/3/17
35.648369	-120.555725	San Luis Obispo	JACK RANCH 4 MILES SOUTH OF PARKVIEW	2017	2/3/17
35.863142	-120.854166	Monterey	BRADLEY, 3 MILES WEST OF	2017	2/3/17
40.046638	-122.579987	Tehama	Burrows Ranch	2017	2/3/17
40.046638	-122.579987	Tehama	Burrows Ranch	2017	2/3/17
38.724025	-123.008079	Sonoma	Lake Sonoma ~700yds N-East of S. Lake Trail head	2017	2/3/17
38.678349	-123.197883	Sonoma	SKAGGS SPRING ROAD	2017	2/3/17
38.727743	-123.037954	Sonoma	SONOMA LAKE	2017	2/3/17
34.842864	-118.9035	Kern	Tejon Ranch Lebec	2017	2/3/17
35.025137	-118.746687	Kern	TRC	2017	2/3/17
39.593477	-122.551117	Glenn	STONY GORGE RESIVOIR	2017	2/4/17
35.971482	-121.11268	Monterey	ABOUT 5 MILES EAST OF FORT HUNTER LEGIT	2017	2/4/17
35.865926	-120.632651	Monterey	PORTUGUESE CANYON	2017	2/4/17
36.75649	-119.080811	Fresno	8MILES OFF MAIN ROAD	2017	2/4/17
36.921352	-121.523895	San Benito	10 MILES SOUTH OF GILROY	2017	2/4/17
35.863142	-120.854166	Monterey	BRADLEY, 3 MILES WEST OF	2017	2/4/17
35.863142	-120.854166	Monterey	BRADLEY, 3 MILES WEST OF	2017	2/4/17
35.026732	-118.72547	Kern	Tejon Ranch	2017	2/4/17
35.026732	-118.72547	Kern	TEJON RANCH	2017	2/4/17
35.025137	-118.746687	Kern	TRC	2017	2/4/17
35.025137	-118.746687	Kern	TRC	2017	2/4/17
38.802416	-123.022926	Sonoma	CLOVERDALE	2017	2/4/17
38.70833	-123	Sonoma	LIBERTY GLENN	2017	2/4/17
39.151862	-122.901564	Lake	COW MTN / BLUE LAKE	2017	2/5/17
38.991437	-123.156052	Mendocino	.5 MILES WEST OF GOAT ROCK	2017	2/5/17
39.173948	-123.017733	Lake	BLUE LAKES	2017	2/5/17
38.80457	-123.248572	Sonoma	CLOVERDALE, 12 MILES EAST OF	2017	2/5/17
36.990145	-121.449909	Santa Clara	6100 PACHECO PASS GILROY, CA.	2017	2/6/17
37.001341	-120.947113	Merced	3 MILES SOUTH 152 AND 2 MILES WEST I-5 IN LOS BAN*	2017	2/6/17
36.523566	-120.733508	San Benito	Griswold Hill	2017	2/6/17
37.01401	-120.966339	Merced	3 MILES SOUTH 152 AND 2 MILES WEST I-5 IN LOS BAN*	2017	2/8/17
38.741499	-123.09906	Sonoma	ROCKPILE RD. IN HEALDSBURG .CA. PRIVATE LAND HUNT	2017	2/8/17
38.61716	-122.880411	Sonoma	HEALDSBURG	2017	2/8/17
36.840065	-121.225891	San Benito	Q.S. RANCH	2017	2/9/17
36.803787	-121.231384	San Benito	Q.S. RANCH	2017	2/9/17
37.503511	-120.409813	Merced	WEST FROM LAKE MCLARE	2017	2/10/17
37.369748	-120.017738	Mariposa	ONE MILE SOUTH WEST OF WARD MOUNTAIN	2017	2/10/17
40.196879	-122.614503	Tehama	ONE MILE EAST OF VANHORN CORRAL	2017	2/10/17
38.997925	-123.353012	Mendocino	5 MILES S. EAST OF BOONEVILLE	2017	2/10/17
38.658705	-123.184204	Sonoma	20 MILES WEST OF LAKE SONOMA OFF SKAGGS SPRINGS R*	2017	2/10/17
38.175209	-122.089506	Solano	SUISUN, 6 MI FROM	2017	2/10/17
38.175209	-122.089506	Solano	SUISUN, 6 MI FROM	2017	2/10/17
35.025137	-118.746687	Kern	TRC	2017	2/10/17
35.025137	-118.746687	Kern	TRC	2017	2/10/17
36.945502	-121.365967	San Benito	EAST OF FAIRVIEW	2017	2/11/17
39.156813	-123.003101	Lake	COW MOUNTAIN ON PRIVATE LAND NEAR BLUE LAKES	2017	2/11/17
38.376407	-122.15229	Napa	RANCHO CHIMILES	2017	2/11/17
36.246488	-121.109848	Monterey	5 MILE EAST OF KING CITY	2017	2/11/17
40.17625	-122.236633	Tehama	1/2 MILE FROM BRUSHY GULCH AT ROCKY RIDGE OUTFITT*	2017	2/11/17
39.227998	-122.519531	Colusa	KEAGAN RANCH	2017	2/11/17
40.181562	-122.59459	Tehama	1/4 MILE FROM BRUSHY GULCH CORRAL (ROCKY RIDGE HU*	2017	2/11/17
40.023408	-123.497314	Trinity	ISLAND MT.	2017	2/11/17
35.906641	-120.717301	Monterey	1 MI WSW INDIAN VALLEY RD & HARE CREEK ROAD	2017	2/11/17
38.998242	-123.351316	Mendocino	5 MILES S. EAST OF BOONEVILLE.	2017	2/11/17
39.519933	-122.422028	Glenn	WILDERNESS UNLIMITED HILL RANCH	2017	2/11/17
35.888772	-120.698032	Monterey	5 MILES EASY OF BRADLEY.	2017	2/11/17
36.234028	-121.119461	Monterey	5 MILE EAST OF KING CITY	2017	2/11/17
35.90905	-120.867022	Monterey	BRADLEY, 5 MILES NW OF	2017	2/11/17
38.82533	-123.129794	Sonoma	COOLEY RANCH	2017	2/11/17
35.956526	-120.654677	Monterey	Indian Valley Rd	2017	2/11/17
38.724025	-123.008079	Sonoma	LAKE SONOMA	2017	2/11/17
37.240169	-121.708217	Santa Clara	METCALF MOTORCYCLE PARK, 5 MI EAST OF	2017	2/11/17
36.029575	-120.895272	Monterey	SAN ARDO	2017	2/11/17
36.029575	-120.895272	Monterey	SAN ARDO	2017	2/11/17
38.55	-122.901111	Sonoma	SONOMA COUNTY	2017	2/11/17
38.898849	-123.279881	Mendocino	YORKVILLE, 3 MILES WEST OF	2017	2/11/17
40.266952	-121.437378	Tehama	MASTER RD	2017	2/12/17
38.994306	-123.223257	Mendocino	MCNABB RIDGE RANCH OUT BACK PAST FELIZ CREEK PRIV*	2017	2/12/17
40.034554	-123.500748	Trinity	ISLAND MOUNTIAN	2017	2/12/17
35.866737	-120.632973	Monterey	PORTUGUESE CNV	2017	2/12/17
39.809789	-122.444773	Tehama	BLACK BUTTE RESIVIOR	2017	2/12/17
40.56371	-122.23889	Shasta	PALO CEDRO	2017	2/12/17
35.025137	-118.746687	Kern	TRC	2017	2/12/17
37.698491	-122.090034	Alameda	21812 EDEN CANYON ROAD CASTRO VALLEY , CA 94932	2017	2/13/17
36.206607	-121.023331	Monterey	SAN ARDO	2017	2/14/17
35.946649	-120.535812	Monterey	PORTUGESE CNV	2017	2/14/17
37.50242	-120.34716	Merced	remap existing	2017	2/14/17
35.026732	-118.72547	Kern	Tejon Ranch	2017	2/14/17
38.997841	-123.104553	Mendocino	CROWN G RANCH 6 MILES EAST OF HOPLAND CA.	2017	2/15/17
39.005333	-123.280637	Mendocino	FELIZ CREEK NEAR PAGE RD	2017	2/15/17
36.009673	-120.894928	Monterey	SAN ARDO	2017	2/15/17
35.026732	-118.72547	Kern	Tejon Ranch	2017	2/15/17
35.026732	-118.72547	Kern	Tejon Ranch	2017	2/15/17
40.58	-122.09	Shasta	JS RANCH	2017	2/16/17
35.025137	-118.746687	Kern	TRC	2017	2/16/17
35.025137	-118.746687	Kern	TRC	2017	2/16/17
39.933876	-123.477015	Mendocino	ISLAND MOUNTAIN RANCH	2017	2/16/17
40.247845	-122.574542	Tehama	BRUSHY GULSH CORRALS	2017	2/17/17
40.58	-122.09	Shasta	JS Ranch Millville	2017	2/17/17
38.797443	-123.163669	Sonoma	COOLEY RANCH	2017	2/18/17
38.969852	-123.133392	Mendocino	5 MILES WEST OF HOPLAND	2017	2/18/17
38.601042	-122.911499	Sonoma	MILL CREEK	2017	2/18/17
40.020615	-123.425174	Trinity	LONE PINE RANCH. EAST OF FENTON RIDGE	2017	2/18/17
39.089568	-122.720032	Lake	INDIAN VALLEY RESERVOIR	2017	2/18/17
36.11891	-120.62372	Fresno	SUNK CANYON	2017	2/18/17
40.247845	-122.574542	Tehama	BRUSHY GULSH CORRALS	2017	2/18/17
38.82533	-123.129794	Sonoma	COOLEY RANCH	2017	2/18/17
40.616	-122.029	Shasta	COW CREEK RANCH	2017	2/18/17
39.166402	-123.024706	Lake	COW MOUNTAIN	2017	2/18/17
39.178018	-123.024706	Lake	COW MOUNTAIN, BLUE LAKES	2017	2/18/17
38.685677	-122.292895	Napa	LAKE BERRYESSA, 1 MILE FROM	2017	2/18/17
38.685677	-122.292895	Napa	LAKE BERRYESSA, 1 MILE FROM	2017	2/18/17
35.900204	-120.414616	Monterey	PARKFIELD, 1 MILE FROM	2017	2/18/17
40.099295	-122.445863	Tehama	RED BANK	2017	2/18/17
38.074199	-121.535061	San Joaquin	VENICE ISLAND	2017	2/18/17
38.601611	-122.741618	Sonoma	5 MILES EAST OF WINDSOR	2017	2/19/17
39.933828	-122.47756	Tehama	1 MILE WEST OF OSBURN RD	2017	2/19/17
38.803522	-123.143005	Sonoma	10 MILES WEST OF CLOVERDALE / COOLEY RANCH	2017	2/19/17
38.800821	-123.17251	Sonoma	COOLEY RANCH, NEAR LAKE SONOMA, WEST OF CLOVERDALE	2017	2/19/17
38.698473	-123.188925	Sonoma	NORTHWEST SONOMA	2017	2/19/17
39.920119	-122.4735	Tehama	FLOURNOY, 2 MILES WEST OF CORNING	2017	2/19/17
36.97568	-121.43566	Santa Clara	HIGHWAY 152	2017	2/22/17
36.534953	-120.658783	Fresno	Tumey Hills	2017	2/22/17
38.648785	-123.031082	Sonoma	SKAGGS SPRINGS ROAD 5 MILES FROM LAKE SONOMA MARI*	2017	2/23/17
36.308486	-121.232758	Monterey	GREENFIELD	2017	2/23/17
35.7988	-120.97216	Monterey	HEAGLE RANCH, 3 MILES WEST OF SAN ANTONIO LAKE	2017	2/23/17
39.18836	-122.99675	Lake	BLUE LAKE	2017	2/23/17
38.970632	-123.211747	Mendocino	HOPLAND, 5 MILES WEST OF	2017	2/23/17
38.569249	-123.144279	Sonoma	MOHRHARDT RIDGE	2017	2/24/17
34.84262	-118.855677	Kern	TEJON RANCH	2017	2/24/17
35.893538	-120.451248	Monterey	PARKFIELD	2017	2/24/17
35.9046	-120.4335	Monterey	V6 RANCH - PARKFIELD	2017	2/24/17
35.025137	-118.746687	Kern	TRC	2017	2/24/17
35.025137	-118.746687	Kern	TRC	2017	2/24/17
39.933876	-123.477015	Mendocino	ISLAND MTN. RANCH	2017	2/24/17
38.719185	-122.892117	Sonoma	GEYSERVILLE HILLS	2017	2/25/17
35.972102	-120.495536	Monterey	V6 RANCH - PARKFIELD	2017	2/25/17
38.720876	-123.072968	Sonoma	COOLEY RANCH	2017	2/25/17
35.817256	-120.968914	Monterey	HARRIS CREEK RANCH 1 MILE WEST OF LAKE SAN ANTONIO	2017	2/25/17
35.906604	-121.072238	Monterey	FORT HUNTER LIGGETT TA 29	2017	2/25/17
38.752417	-123.067474	Sonoma	LAKE SONOMA BOAT IN	2017	2/25/17
36.255071	-120.907459	Monterey	HIGHWAY 25	2017	2/25/17
36.454565	-121.238852	Monterey	NEAR SOLEDAD	2017	2/25/17
35.883762	-120.403822	Monterey	7 MILES EAST OF PARKFIELD IN AN AREA CALLED TURKE*	2017	2/25/17
35.419953	-120.318811	San Luis Obispo	FERNADEZ CREEK 1/2 MILE NORTH OF FERNADEZ ROAD.	2017	2/25/17
35.908344	-120.54108	Monterey	PARKFIELD	2017	2/25/17
38.621364	-122.409539	Napa	POPE VALLEY	2017	2/25/17
39.690281	-123.288574	Mendocino	HOPELAND	2017	2/25/17
39.933876	-123.477015	Mendocino	Remap new xy	2017	2/25/17
38.972706	-123.11758	Mendocino	remap xy - HOPLAND	2017	2/25/17
35.859542	-120.889757	Monterey	BRADLEY, 5 MILES WEST OF	2017	2/25/17
41.309729	-122.797727	Siskiyou	CALLAHAN	2017	2/25/17
35.449471	-120.324931	San Luis Obispo	FERNANDEZ CREEK 1/2 MILE NORTH OF FERNANDEZ ROAD.	2017	2/25/17
36.2099	-120.8591	Monterey	HWY 25	2017	2/25/17
36.2099	-120.8591	Monterey	HWY 25	2017	2/25/17
41.814354	-122.547523	Siskiyou	PARADISE CRAGGY, 2MILES	2017	2/25/17
35.026732	-118.72547	Kern	Tejon Ranch	2017	2/25/17
35.025137	-118.746687	Kern	TRC	2017	2/25/17
35.7843	-120.943	San Luis Obispo	B ROCK	2017	2/25/17
40.027336	-123.487696	Mendocino	ISLAND MOUNTAIN	2017	2/25/17
37.721917	-122.023591	Alameda	100 YARDS WEST OF WATER TANKS	2017	2/26/17
38.895308	-123.200684	Mendocino	YORKVILLE	2017	2/26/17
34.644953	-120.211716	Santa Barbara	BUELTON	2017	2/26/17
40.106794	-123.660698	Humboldt	ALDER POINT, CA	2017	2/26/17
37.726398	-121.994569	Alameda	PRIVATE PROPERTY AT THE END OF EDEN CANYON ROAD I*	2017	2/26/17
35.90905	-120.867022	Monterey	BRADLEY, 5 MILES NW OF	2017	2/26/17
37.721408	-121.998281	Alameda	EDEN CANYON ROAD, CASTRO VALLEY	2017	2/27/17
35.853328	-120.68116	Monterey	DEER VALLEY	2017	2/27/17
38.82533	-123.129794	Sonoma	COOLEY RANCH	2017	2/27/17
35.80372	-120.903931	Monterey	SAN ANTONIO	2017	2/27/17
35.80372	-120.903931	Monterey	SAN ANTONIO	2017	2/27/17
35.80372	-120.903931	Monterey	SAN ANTONIO	2017	2/27/17
35.80372	-120.903931	Monterey	SAN ANTONIO	2017	2/27/17
35.026732	-118.72547	Kern	Tejon Ranch	2017	2/27/17
37.051582	-121.263099	Santa Clara	NEAR PACHECO PASS	2017	2/28/17
35.890441	-120.679665	Monterey	SAM MIGUEL. CA EAST 10 MI OR SO EAST N/EAST	2017	2/28/17
35.026732	-118.72547	Kern	Tejon Ranch	2017	2/28/17
36.382596	-120.638466	San Benito	TUMEY HILL	2017	3/1/17
35.72143	-120.463028	San Luis Obispo	ESTRELLA RANCH 8 MILES NORTH OF HIGHWAY 46	2017	3/1/17
35.026732	-118.72547	Kern	Tejon Ranch	2017	3/1/17
36.534953	-120.658783	Fresno	Tumey Hills	2017	3/1/17
36.534953	-120.658783	Fresno	Tumey Hills	2017	3/1/17
35.025137	-118.746687	Kern	Tejon	2017	3/2/17
39.085726	-122.485535	Lake	WALKER RIDGE	2017	3/2/17
39.00798	-123.21373	Mendocino	CR110	2017	3/3/17
36.70508	-121.379013	San Benito	FOX HILL RANCH	2017	3/3/17
36.813683	-121.415405	San Benito	FIAONES RANCH	2017	3/3/17
39.30732	-122.432389	Colusa	remap based on exisiting SITES CA,6 MILE WEST OF	2017	3/3/17
39.178018	-123.024706	Lake	COW MOUNTAIN, BLUE LAKES	2017	3/3/17
40.327065	-122.79885	Tehama	DIAMOND RANGE	2017	3/3/17
40.108066	-122.007347	Tehama	DYE CREEK PRESERVE	2017	3/3/17
35.675829	-120.528133	San Luis Obispo	ESTRELLA RANCH, 5 MILES NORTHEAST OF ESTRELLA ROAD	2017	3/3/17
36.946064	-121.238242	San Benito	French Ranch	2017	3/3/17
38.655467	-123.215007	Sonoma	HEDGEPENTH RANCH, SONOMA LAKE	2017	3/3/17
38.65557	-123.215441	Sonoma	Hedgepeth	2017	3/3/17
38.724025	-123.008079	Sonoma	LAKE SONOMA	2017	3/3/17
35.333613	-120.06546	San Luis Obispo	PASO ROBLES, CA	2017	3/4/17
36.009673	-121.287003	Monterey	FORT HUNTER LIGGETT	2017	3/4/17
39.164141	-123.040009	Lake	COW MNT BLUE LAKE	2017	3/4/17
39.157752	-123.040695	Lake	COW MOUNTAIN. BLUE LAKES	2017	3/4/17
35.807222	-120.200729	Kings	RUDNICK RANCH	2017	3/4/17
36.138429	-121.129761	Monterey	CHERRY CANYON	2017	3/4/17
36.135795	-121.131821	Monterey	CHERRY CANYON	2017	3/4/17
36.135033	-121.168556	Monterey	CHERRY CANYON	2017	3/4/17
40.286859	-122.151489	Tehama	17400 NUNES RD RED BLUFF CA	2017	3/4/17
36.067972	-120.961533	Monterey	3 MILES S OF SAN LUCAS	2017	3/4/17
36.047989	-120.929947	Monterey	3 MILES SOUTH OF SAN LUCAS	2017	3/4/17
35.176053	-120.625763	San Luis Obispo	CRESTON, CA	2017	3/4/17
39.178181	-122.122326	Colusa	remap existing	2017	3/4/17
35.43042	-120.287176	San Luis Obispo	Camatta Ranch	2017	3/4/17
35.43042	-120.287176	San Luis Obispo	Camatta Ranch	2017	3/4/17
35.43042	-120.287176	San Luis Obispo	Camatta Ranch	2017	3/4/17
35.43042	-120.287176	San Luis Obispo	Camatta Ranch	2017	3/4/17
38.82533	-123.129794	Sonoma	COOLEY RANCH	2017	3/4/17
39.178018	-123.024706	Lake	COW MOUNTAIN, BLUE LAKES	2017	3/4/17
37.71343	-122.012036	Alameda	EDEN CANYON ,2 MI. EAST OF CASTRO VALLEY	2017	3/4/17
37.71343	-122.012036	Alameda	EDEN CANYON, 2 MILES EAST OF DOWNTOWN CASTRO VALLE	2017	3/4/17
36.946064	-121.238242	San Benito	French Ranch	2017	3/4/17
40.027336	-123.487696	Trinity	ISLAND MOUNTAIN	2017	3/4/17
35.900899	-120.428003	Monterey	PARKFIELD	2017	3/4/17
35.026732	-118.72547	Kern	Tejon Ranch	2017	3/4/17
40.937956	-121.605294	Shasta	FOUR CORNERS	2017	3/4/17
36.933977	-121.621571	Santa Cruz	RUDWICK RANCH, NO. OF HWY 41	2017	3/4/17
35.867601	-120.189571	Kings	LOVEL CANYON....HEWITSON RANCH	2017	3/5/17
39.99749	-122.533374	Tehama	WEST COTTONWOOD	2017	3/5/17
39.159882	-122.935638	Lake	COW MOUNTAIN, BLUE LAKES, CA	2017	3/5/17
39.080207	-123.215919	Mendocino	BOONVILLE RD. UKIAH SIDE PRIVATE RANCH MILE MARKE*	2017	3/5/17
35.994905	-120.653789	Monterey	1/2 MILE WEST OF MILE MARKER 15.5 ON INDIAN VALLE*	2017	3/5/17
40.448123	-122.255645	Shasta	ANDERSON CA	2017	3/5/17
38.724793	-123.146598	Sonoma	BIG MOUNTAIN, 1 MILE NORTH OF	2017	3/5/17
38.82533	-123.129794	Sonoma	COOLEY RANCH	2017	3/5/17
38.82533	-123.129794	Sonoma	COOLEY RANCH	2017	3/5/17
40.366	-122.259	Tehama	Cottonwood Ranch	2017	3/5/17
35.639852	-120.394903	San Luis Obispo	Shanden **CDFW (KMR) No harvest report submitted,	2017	3/5/17
39.310102	-122.334748	Colusa	SITES	2017	3/5/17
39.249321	-121.87475	Sutter	3 MILES N OF PASS AND W BUTTE RD	2017	3/6/17
40.174912	-122.134157	Tehama	ANTELOPE CREEK CATTLE COMPANY RANCH	2017	3/6/17
38.727743	-123.037954	Sonoma	Remap new xy	2017	3/6/17
40.273208	-122.558899	Tehama	SALT CREEK, 1 MI. S. OF HWY 36W	2017	3/6/17
35.39633	-120.59598	San Luis Obispo	Santa Margarita	2017	3/6/17
36.538219	-121.691025	Monterey	2 MILES NORTH OF CORRAL DE TIERRA ROAD	2017	3/7/17
36.534799	-121.691986	Monterey	2 MILES NORTH OF CORRAL DE TIERRA ROAD	2017	3/7/17
38.841847	-122.901306	Sonoma	CLOVERDALE--30 MINUTES DRIVE	2017	3/7/17
38.633768	-123.19077	Sonoma	1 MILE NORTH OF HEDGPETH LAKE	2017	3/7/17
37.745743	-122.052612	Alameda	1 MILE EAST CULL CANYON RD	2017	3/7/17
38.82533	-123.129794	Sonoma	Remap xy falls in Napa	2017	3/7/17
38.727743	-123.037954	Sonoma	SONOMA LAKE	2017	3/7/17
38.727743	-123.037954	Sonoma	SONOMA LAKE	2017	3/7/17
36.321677	-121.243291	Monterey	GREENFIELD	2017	3/8/17
35.025137	-118.746687	Kern	TRC	2017	3/8/17
38.356863	-121.943398	Solano	Vacaville	2017	3/9/17
38.356863	-121.943398	Solano	Vacaville	2017	3/9/17
40.102235	-123.499374	Trinity	LAKE MOUNTAIN APPROX 17 MILES SW OF KETTENPOM	2017	3/10/17
40.005265	-123.606148	Humboldt	CAMEL ROCK	2017	3/10/17
35.865126	-120.393333	Monterey	JACK RANCH, 8 MILES SOUTH OF PARKFIELD	2017	3/10/17
39.75788	-122.508545	Glenn	10MI ORLAND, CA.WEST	2017	3/10/17
36.210485	-121.128731	Monterey	80 YARDS	2017	3/10/17
35.417873	-120.339088	San Luis Obispo	2MILES NORTH OF FERNANDEZ CREEK ROAD	2017	3/10/17
36.51479	-121.79917	Monterey	72 RANCH	2017	3/10/17
36.51479	-121.79917	Monterey	72 RANCH	2017	3/10/17
39.602874	-122.536238	Glenn	ELK CREEK	2017	3/10/17
39.500376	-122.446387	Glenn	FRUTO, 6 MILES SOUTH OF	2017	3/10/17
37.088962	-119.932616	Madera	HENSLEY LAKE, 3 MILES FROM	2017	3/10/17
37.088962	-119.932616	Madera	HENSLEY LAKE, 3MI WEST OF	2017	3/10/17
35.69085	-120.284598	San Luis Obispo	JACK RANCH 3miles north of Jack Ranch Café	2017	3/10/17
36.029575	-120.895272	Monterey	SAN ARDO	2017	3/10/17
35.753214	-120.554288	San Luis Obispo	SAN MIGUEL, 8 MILES EAST OF	2017	3/10/17
38.820184	-123.147469	Sonoma	COOLEY RANCH	2017	3/10/17
40.029468	-123.497733	Trinity	NORTH OF ISLAND MTN	2017	3/11/17
35.742054	-120.668335	San Luis Obispo	4 MILES SW OF SHANDON	2017	3/11/17
39.156022	-123.004475	Lake	COW MOUNTAIN	2017	3/11/17
38.288291	-122.141275	Solano	150 YARDS WEST OF 5000 SLEEPY HOLLOW LN.	2017	3/11/17
38.690869	-122.077332	Yolo	CAPAY, 2 MILES WEST OF	2017	3/11/17
38.797711	-123.128586	Sonoma	6 MILES FROM LAKE SONOMA	2017	3/11/17
38.786472	-123.137169	Sonoma	5 MILES FROM SONOMA RESERVOIR	2017	3/11/17
40.129846	-122.027206	Tehama	DYE CREEK.	2017	3/11/17
40.101295	-122.00798	Tehama	MILL CREEK FLATS	2017	3/11/17
36.329036	-120.910549	San Benito	HI WAY 25	2017	3/11/17
35.798877	-120.971283	Monterey	HAGLE RANCH, 3 MILES WEST OF LAKE SAN ANTONIO	2017	3/11/17
39.501988	-123.231668	Mendocino	FOLSOM RANCH	2017	3/11/17
38.957444	-123.192078	Mendocino	SCHNELL MOUNTAIN 1 MILE	2017	3/11/17
40.073507	-123.482015	Trinity	LAKE MT.	2017	3/11/17
37.274907	-121.678927	Santa Clara	SAN FELIPE RANCH	2017	3/11/17
35.753469	-120.70209	San Luis Obispo	remap existing - right near MTN Co	2017	3/11/17
39.166402	-123.024706	Lake	COW MOUNTAIN	2017	3/11/17
35.675829	-120.528133	San Luis Obispo	Estrella Ranch	2017	3/11/17
35.675829	-120.528133	San Luis Obispo	Estrella Ranch **CDFW (KMR) No harvest report subm	2017	3/11/17
35.675829	-120.528133	San Luis Obispo	Estrella Ranch **CDFW (KMR) No harvest report subm	2017	3/11/17
35.675829	-120.528133	San Luis Obispo	Estrella Ranch **CDFW (KMR) No harvest report subm	2017	3/11/17
35.675829	-120.528133	San Luis Obispo	Estrella Ranch **CDFW (KMR) No harvest report subm	2017	3/11/17
35.675829	-120.528133	San Luis Obispo	Estrella Ranch **CDFW (KMR) No harvest report subm	2017	3/11/17
35.675829	-120.528133	San Luis Obispo	Estrella Ranch **CDFW (KMR) No harvest report subm	2017	3/11/17
35.675829	-120.528133	San Luis Obispo	Estrella Ranch **CDFW (KMR) No harvest report subm	2017	3/11/17
35.675829	-120.528133	San Luis Obispo	Estrella Ranch **CDFW (KMR) No harvest report subm	2017	3/11/17
35.675829	-120.528133	San Luis Obispo	Estrella Ranch **CDFW (KMR) No harvest report subm	2017	3/11/17
35.675829	-120.528133	San Luis Obispo	Estrella Ranch **CDFW (KMR) No harvest report subm	2017	3/11/17
38.655467	-123.215007	Sonoma	HEDGEPETH RANCH	2017	3/11/17
37.088962	-119.932616	Madera	HENSLEY LAKE, 3 MILES FROM	2017	3/11/17
38.149646	-122.059742	Solano	JOICE ISLAND WA	2017	3/11/17
40.58	-122.09	Shasta	JR RANCH (MILLVILLE,CA)	2017	3/11/17
39.554298	-122.357971	Glenn	ROAD 302	2017	3/11/17
35.752347	-120.697432	San Luis Obispo	SAN MIGUEL	2017	3/11/17
35.753214	-120.554288	San Luis Obispo	SAN MIGUEL, 8 MILES EAST OF	2017	3/11/17
35.026732	-118.72547	Kern	Tejon Ranch	2017	3/11/17
35.026732	-118.72547	Kern	Tejon Ranch	2017	3/11/17
36.978704	-121.584143	San Benito	GILROY	2017	3/11/17
36.244046	-120.598012	Fresno	1 MILE WEST OF LOSTGATOS CANYON PARK	2017	3/12/17
38.358619	-122.026863	Solano	2 MILES WEST OF L80 VACAVILLE	2017	3/12/17
39.928695	-122.593689	Tehama	PASKENTA RUFF RANCH	2017	3/12/17
38.879274	-122.177582	Yolo	RUMSEY, 2 MILES EAST OF	2017	3/12/17
37.117074	-121.03981	Merced	PRIVATE RANCH WEST I-5 FWY	2017	3/12/17
37.117074	-121.03981	Merced	PRIVATE RANCH WEST OF I-5 FWY.	2017	3/12/17
37.117074	-121.03981	Merced	PRIVATE RANCH WEST OF I-5 FWY.	2017	3/12/17
39.509339	-123.236561	Mendocino	EAST OF WILITS. FOLSOM RANCH	2017	3/12/17
39.884887	-122.547051	Tehama	remax based on existing	2017	3/12/17
38.82533	-123.129794	Sonoma	Cooley Ranch	2017	3/12/17
39.178018	-123.024706	Lake	COW MOUNTAIN LAKE COUNTY	2017	3/12/17
36.037178	-121.33169	Monterey	FHL	2017	3/12/17
39.500376	-122.446387	Glenn	FRUTO, 6 MILES SOUTH OF	2017	3/12/17
38.972706	-123.11758	Mendocino	HOPLAND	2017	3/12/17
38.971523	-123.265864	Mendocino	HOPLAND, 8 MILES WEST OF	2017	3/12/17
39.885891	-123.594674	Mendocino	BLUE ROCK	2017	3/13/17
38.82533	-123.129794	Sonoma	COOLEY RANCH	2017	3/13/17
38.82533	-123.129794	Sonoma	COOLEY RANCH	2017	3/13/17
37.014042	-121.559674	Santa Clara	Gilroy	2017	3/13/17
37.014042	-121.559674	Santa Clara	Gilroy	2017	3/13/17
36.644674	-120.731845	Fresno	PANOCHE HILLS	2017	3/13/17
38.956832	-123.208516	Mendocino	1 MILE NORTH OF SANEL MOUNTAIN	2017	3/14/17
35.86275	-120.710775	Monterey	BRADLEY, 5 MILES EAST OF	2017	3/14/17
35.752347	-120.697432	San Luis Obispo	San Miguel	2017	3/14/17
36.916735	-121.563037	Santa Clara	Santa Clara Sgt. Ranch	2017	3/14/17
35.7765	-120.6972	San Luis Obispo	INDIAN VALLEY	2017	3/14/17
35.402195	-120.612946	San Luis Obispo	Santa Margarita Ranch	2017	3/15/17
36.949892	-121.036377	Merced	LOS BANOS CREEK, EAST OF	2017	3/16/17
35.891275	-120.410156	Monterey	PARKFIELD	2017	3/16/17
39.418536	-121.22455	Yuba	DOBBINS, CA, 3.0 MILES NORTH OF	2017	3/16/17
35.43042	-120.287176	San Luis Obispo	Camatta Ranch	2017	3/16/17
35.43042	-120.287176	San Luis Obispo	Camatta Ranch	2017	3/16/17
35.43042	-120.287176	San Luis Obispo	Camatta Ranch	2017	3/16/17
35.546153	-120.150604	San Luis Obispo	TWISSLEMAN RANCH, 1 MILE FROM BITTERWATER RD	2017	3/17/17
35.547759	-120.121765	San Luis Obispo	TWISSLEMAN RANCH, 1 MILE WEST OF BITTERWATER RD.	2017	3/17/17
37.036763	-121.38382	Santa Clara	NORTH OF CASA DE FRUTA	2017	3/17/17
35.851206	-120.521221	Monterey	8 MI E. OF SAN MIGUEL	2017	3/17/17
35.680725	-120.185623	Kern	SHANDON	2017	3/17/17
39.206735	-122.992673	Lake	PIG POINT RANCH NEAR COW MOUNTAIN AND ABOUT 5 MIL*	2017	3/17/17
38.663609	-123.217678	Sonoma	27 MILES WEST OF LAKE SONOMA	2017	3/17/17
35.69052	-120.28527	San Luis Obispo	JACK RANCH 5 MILES SOUTH OF PARKFIELD	2017	3/17/17
35.69052	-120.28527	San Luis Obispo	JACK RANCH SOUTH OF PARKFIELD	2017	3/17/17
35.817413	-120.968034	Monterey	1 MILE S/W OF LAKE SAN ANTONIO	2017	3/18/17
38.185398	-121.991239	Solano	JOICE ISLAND, POND A	2017	3/18/17
36.135718	-120.727413	Monterey	KILLED 1 MILE SOUTH OF COALINGA AND HWY 25 INTERS*	2017	3/18/17
40.17766	-122.678211	Tehama	BRUSHY GULCH	2017	3/18/17
37.734496	-121.993818	Alameda	EDEN CANYON, CASTRO VALLEY	2017	3/18/17
35.859394	-120.83313	Monterey	5 MILES NORTH OF BRADLEY	2017	3/18/17
35.880149	-120.305786	Monterey	BEAR VALLEY 2 MILES WEST OF SLACK CANYON	2017	3/18/17
35.917972	-120.366211	Monterey	BEAR VALLEY 2 MILES WEST OF SLACK CANYON	2017	3/18/17
35.902852	-120.488198	Monterey	PARKFIELD (2 MILES)	2017	3/18/17
35.905042	-120.485086	Monterey	2 MILES WEST OF PARKFIELD CA - WONDRIES ESTATE	2017	3/18/17
37.025526	-121.409569	Santa Clara	NORTH OF CASA DE FRUTA	2017	3/18/17
38.998242	-123.358355	Mendocino	BOONEVILLE 253 AND 128	2017	3/18/17
35.915947	-120.408504	Monterey	2 MILES WEST OF SLACK CANYON RD	2017	3/18/17
37.705418	-122.017293	Alameda	ONE MILE OFF 580	2017	3/18/17
36.73118	-121.272583	San Benito	PAICINES	2017	3/18/17
37.71343	-122.012036	Alameda	EDEN CANYON,CASTRO VALLEY	2017	3/18/17
34.830815	-120.300517	Santa Barbara	CAT CANYON RD, 600 YARDS NORTH OF	2017	3/18/17
36.094967	-121.277148	Monterey	AVILA RANCH	2017	3/18/17
35.90905	-120.867022	Monterey	BRADLEY, 5 MILES NW OF	2017	3/18/17
40.247845	-122.574542	Tehama	BRUSHY GULCH(ROCKY RIDGE HUNT CLUB)	2017	3/18/17
39.178018	-123.024706	Lake	COW MOUNTAIN	2017	3/18/17
37.71343	-122.012036	Alameda	EDEN CANYON	2017	3/18/17
35.69052	-120.28527	San Luis Obispo	JACK RANCH 6 MILES SOUTH OF PARKFIELD, CA	2017	3/18/17
40.58	-122.09	Shasta	JS Ranch Shasta county	2017	3/18/17
37.046825	-121.385882	Santa Clara	Kickham Ranch	2017	3/18/17
35.753214	-120.554288	San Luis Obispo	SAN MIGUEL, 8 MILES EAST OF	2017	3/18/17
38.727743	-123.037954	Sonoma	SONOMA LAKE	2017	3/18/17
36.916735	-121.563037	Santa Clara	TAR SPRING CREEK, SARGENT RANCH, HWY 101/OLD MONTE	2017	3/18/17
36.25867	-120.951061	Monterey	1 MILE WEST OFHIGHWAY 225	2017	3/19/17
36.24636	-120.944517	Monterey	EST. 1MILE WEST OF HYW 25	2017	3/19/17
40.098878	-123.615734	Humboldt	APPROXIMATELY ONE MILE NORTHWEST OF JEWETT ROCK, *	2017	3/19/17
40.048019	-123.583124	Humboldt	ISLAND MOUNTAIN	2017	3/19/17
34.830815	-120.300517	Santa Barbara	CAT CAYNON RD 600 YDS EAST	2017	3/19/17
36.013232	-121.234667	Monterey	FORT HUNTER LIGGETT AREA 29	2017	3/19/17
38.654741	-123.221767	Sonoma	HEDGEPATH RANCH	2017	3/19/17
38.971384	-123.194964	Mendocino	HOPLAND, 4 MILES WEST OF	2017	3/19/17
37.52498	-120.4426	Merced	SNELLING	2017	3/19/17
35.90905	-120.867022	Monterey	BRADLEY, 5 MILES NW OF	2017	3/20/17
38.946205	-123.140432	Mendocino	SOUTH END OF DUNCAN PEAK	2017	3/20/17
35.025137	-118.746687	Kern	TRC	2017	3/20/17
35.025137	-118.746687	Kern	TRC	2017	3/20/17
38.820986	-123.074341	Sonoma	SOUTH DUNCAN'S PEAK	2017	3/21/17
39.916478	-121.85376	Tehama	DYE CREEK RANCH	2017	3/21/17
39.157552	-123.00087	Lake	NEAR NORTHWEST END OF CLEARLAKE	2017	3/21/17
40.338956	-124.308758	Humboldt	PETROLIA	2017	3/21/17
37.325397	-121.542435	Santa Clara	ISABELL CREEK	2017	3/21/17
39.178018	-123.024706	Lake	COW MOUNTAIN NEAR BLUE LAKES	2017	3/21/17
38.946205	-123.140432	Mendocino	SOUTH END OF DUNCAN PEAK	2017	3/21/17
35.026732	-118.72547	Kern	Tejon Ranch	2017	3/21/17
35.026732	-118.72547	Kern	TRC Monte Field	2017	3/21/17
38.470794	-122.950745	Sonoma	SILVA RANCH ON SKAGGS SPRINGS ROAD	2017	3/22/17
38.756225	-123.221283	Sonoma	SILVA RANCH OFF SKAGGS SPRINGS ROAD	2017	3/22/17
40.07886	-122.535367	Tehama	COLDER RD, RED BLUFF	2017	3/22/17
35.952226	-121.23065	Monterey	FORT HUNTER LIGGETT	2017	3/22/17
39.719051	-121.60025	Sonoma	MORGAN RIDGE	2017	3/22/17
38.377385	-122.185553	Napa	3 MILES NORTH OF WOODEN VALLEY ROAD	2017	3/23/17
40.24093	-122.340102	Tehama	KITE RANCH RED BLUFF	2017	3/23/17
36.416586	-120.662842	San Benito	TUMEY HILL	2017	3/23/17
36.234385	-121.282454	Monterey	RELIZ CANYON	2017	3/23/17
40.10821	-122.298903	Tehama	RED BANK RANCH	2017	3/23/17
39.35726	-122.515766	Colusa	remap based on exisiting	2017	3/23/17
37.476617	-121.229341	Stanislaus	DEL PUERTO CANYON RD, 20 MI MARKER 1 MILE WEST OF	2017	3/23/17
38.719067	-123.195467	Sonoma	LAKE SONOMA, 10 MILES WEST OF	2017	3/23/17
38.356863	-121.943398	Solano	VACAVILLE	2017	3/23/17
40.092781	-122.516098	Tehama	BURROW'S RANCH	2017	3/24/17
40.204321	-122.604508	Tehama	½ MILE FROM VESTAL ROAD	2017	3/24/17
40.563109	-122.168312	Shasta	COW CREEK RANCH	2017	3/24/17
39.525936	-122.265015	Glenn	WEST OF WILLOWS, CA. RD D& RD 60	2017	3/24/17
40.195659	-122.395935	Tehama	PRIVATE LAND	2017	3/24/17
36.094967	-121.277148	Monterey	AVILA RANCH	2017	3/24/17
40.05023	-122.606616	Tehama	Burrows Ranch Colym Canyon	2017	3/24/17
35.43042	-120.287176	San Luis Obispo	Camatta Ranch	2017	3/24/17
35.43042	-120.287176	San Luis Obispo	Camatta Ranch	2017	3/24/17
35.43042	-120.287176	San Luis Obispo	Camatta Ranch	2017	3/24/17
40.616	-122.029	Shasta	COW CREEK RANCH	2017	3/24/17
40.58	-122.09	Shasta	JS Ranch 10 Mi east of Redding	2017	3/24/17
36.21523	-120.856651	Monterey	KING CITY, 15 MILES EAST	2017	3/24/17
36.266032	-121.299217	Monterey	RELIZ CANYON	2017	3/24/17
36.127864	-120.840824	Monterey	SAN LUCAS, 10 MILES EAST OF	2017	3/24/17
35.025137	-118.746687	Kern	TRC	2017	3/24/17
35.025137	-118.746687	Kern	TRC	2017	3/24/17
38.860229	-123.167295	Mendocino	DRY CREEK VALLEY. YORKVILLE	2017	3/25/17
38.871657	-123.183861	Mendocino	BIG FOOT ROCK. YORKVILLE	2017	3/25/17
38.741231	-123.11142	Sonoma	LAKE SONOMA	2017	3/25/17
37.46535	-121.497631	Santa Clara	BOW AND BOAR RANCH 24 MILE MARK MINES ROAD	2017	3/25/17
35.972238	-120.264244	Fresno	7 MILES WEST OF AVINAL	2017	3/25/17
36.380938	-121.539817	Monterey	24401 MARTIN RD, CARMEL, CA	2017	3/25/17
35.768017	-120.806125	San Luis Obispo	CAMP ROBERTS ZONE S-2	2017	3/25/17
38.817545	-123.085241	Sonoma	END OF CHERRY CREEK ROAD, CLOVERDALE, CA	2017	3/25/17
35.872151	-121.057116	Monterey	FORT HUNTER LIGGETT - AREA 29	2017	3/25/17
36.051875	-121.306744	Monterey	FORT HUNTER LIGGETT, TRAINING 5	2017	3/25/17
35.636316	-120.677742	San Luis Obispo	PASO ROBLES, CA	2017	3/25/17
37.708877	-122.013028	Alameda	PIG WAS SHOT APPROXIMATELY 2 MILES NORTH OF HOLLI*	2017	3/25/17
39.198395	-121.794862	Sutter	ONE MILE WEST OF MOORE ROAD.	2017	3/25/17
35.636439	-120.661695	San Luis Obispo	PASO ROBLES	2017	3/25/17
38.999089	-123.357614	Mendocino	5 MILES SOUTHEAST OF BOONEVILLE, CA	2017	3/25/17
36.018443	-120.862312	Monterey	10 MILES SOUTH OF SAN ARDO	2017	3/25/17
40.227121	-122.387738	Tehama	12 MILES WEST OF RED BLUFF ON HWY 36 2 MILES NORT*	2017	3/25/17
36.187628	-120.629282	Fresno	PRIEST VALLEY ROAD 2 MILES	2017	3/25/17
35.9046	-120.4335	Monterey	V6 RANCH - PARKFIELD	2017	3/25/17
40.182471	-122.251398	Tehama	remap site	2017	3/25/17
38.95606	-123.293254	Mendocino	BOONVILLE, 5 MILES SE OF	2017	3/25/17
38.95606	-123.293254	Mendocino	BOONVILLE, 5 MILES SE OF	2017	3/25/17
35.90905	-120.867022	Monterey	BRADLEY, 5 MILES NW OF	2017	3/25/17
35.753186	-120.779273	San Luis Obispo	Camp Roberts	2017	3/25/17
35.753186	-120.779273	San Luis Obispo	CAMP ROBERTS	2017	3/25/17
36.037178	-121.33169	Monterey	FHL	2017	3/25/17
39.791111	-122.528333	Glenn	NEWVILLE	2017	3/25/17
39.791111	-122.528333	Glenn	NEWVILLE	2017	3/25/17
39.791111	-122.528333	Glenn	NEWVILLE	2017	3/25/17
40.10683	-122.362725	Tehama	RED BANK CREEK	2017	3/25/17
35.752347	-120.697432	San Luis Obispo	SAN MIGUEL	2017	3/25/17
35.805323	-120.675414	Monterey	SAN MIGUEL, VINEYARD CANYON ROAD	2017	3/25/17
38.947956	-123.216117	Mendocino	SANEL MOUNTAIN	2017	3/25/17
35.026732	-118.72547	Kern	Tejon Ranch	2017	3/25/17
35.025137	-118.746687	Kern	TRC	2017	3/25/17
35.025137	-118.746687	Kern	TRC	2017	3/25/17
35.025137	-118.746687	Kern	TRC	2017	3/25/17
35.025137	-118.746687	Kern	TRC	2017	3/25/17
36.013232	-121.234667	Monterey	FORT HUNTER LEGGETT, CA	2017	3/25/17
35.965958	-120.868835	Monterey	5 MILES SOUTH SAN ARDO	2017	3/26/17
38.949092	-123.25127	Mendocino	RANCH NEAR YORKVILLE	2017	3/26/17
35.594035	-120.147761	San Luis Obispo	~2695 BITTERWATER RD	2017	3/26/17
38.964748	-123.232269	Mendocino	5 MILES WEST OF HOPLAND, CA.	2017	3/26/17
35.9046	-120.4335	Monterey	V6 RANCH	2017	3/26/17
36.519506	-121.3838	Monterey	remap based on existing GONZALES, EAST OF	2017	3/26/17
37.401	-121.44	Stanislaus	Brodside Boar Ranch	2017	3/26/17
35.802393	-120.821487	Monterey	Camp Robert	2017	3/26/17
35.753186	-120.779273	San Luis Obispo	CAMP ROBERTS	2017	3/26/17
38.82533	-123.129794	Sonoma	COOLEY RANCH	2017	3/26/17
36.946064	-121.238242	San Benito	French Ranch	2017	3/26/17
40.557035	-122.147731	Shasta	Whitmore Rd ~ 13 miles east of Redding	2017	3/26/17
40.656681	-122.048492	Shasta	10 MILES EAST OF PALO CEDRO	2017	3/27/17
37.248115	-121.095528	Stanislaus	BUTTS RD, 6MI NW END OF	2017	3/27/17
38.82533	-123.129794	Sonoma	COOLEY RANCH	2017	3/27/17
35.900753	-120.543004	Monterey	PARKFIELD, 6 MILES WEST OF	2017	3/27/17
35.752347	-120.697432	San Luis Obispo	SAN MIGUEL	2017	3/27/17
39.153777	-120.959794	Nevada	BIG SPRINGS DRIVE EAST OF LONG RAVINE RD	2017	3/27/17
34.937171	-118.856964	Kern	TEJON RANCH	2017	3/28/17
38.800949	-123.166154	Sonoma	COOLEY RANCH	2017	3/28/17
35.748741	-120.371618	San Luis Obispo	SPRING RANCH 1/2 MILE WEST OF MCMILLAN CANYON ROAD	2017	3/28/17
35.961126	-120.553794	Monterey	1/4 MILE WEST OF SLACKS CANYON ROAD	2017	3/28/17
34.946739	-118.763237	Kern	TEJON RANCH COMPANY TULE CANYON	2017	3/28/17
38.801718	-123.163107	Sonoma	COOLEY RANCH	2017	3/28/17
36.354951	-120.421143	Fresno	HWY. 46, 3 MILES NORTHEAST OF	2017	3/28/17
38.82533	-123.129794	Sonoma	COOLEY RANCH	2017	3/28/17
38.723564	-123.2318	Sonoma	LAKE SONOMA, 12 MILES WEST OF	2017	3/28/17
38.644495	-123.026905	Sonoma	25 MILES WEST OF THE CITY OF HEALDSBURG	2017	3/29/17
37.502222	-120.238333	Mariposa	HORNITAS	2017	3/29/17
37.502222	-120.238333	Mariposa	HORNITAS	2017	3/29/17
35.670127	-120.812874	San Luis Obispo	CHIMNEY ROCK RANCH	2017	3/30/17
35.946275	-120.874811	Monterey	5 MILES N/W OF BRADLEY	2017	3/30/17
40.074761	-122.485377	Tehama	LOWERY AND COLLIER SPRINGS RD RED BANK	2017	3/30/17
35.90905	-120.867022	Monterey	BRADLEY, 5 MILES NW OF	2017	3/30/17
40.035175	-122.606616	Tehama	BURROWS RANCH/ELDER CREEK	2017	3/30/17
36.339129	-120.80879	San Benito	LAGUNA MOUNTAIN	2017	3/30/17
37.281716	-121.746185	Santa Clara	MT HAMILTON DOME, 7.2 MILES SW	2017	3/30/17
40.282396	-122.097931	Tehama	20 MI N. E. RED BLUFF	2017	3/31/17
40.203453	-122.11853	Tehama	20 MILES NORTH EAST OF RED BLUFF CA	2017	3/31/17
39.373828	-122.439497	Colusa	APPROX 16 MI EAST OF MAXWELL AND 1MI NORTH OF SIT*	2017	3/31/17
39.363945	-122.435533	Colusa	LODOGA	2017	3/31/17
40.042935	-122.115823	Tehama	remap based on existing	2017	3/31/17
40.108066	-122.007347	Tehama	Dye Creek Dye Creek	2017	3/31/17
36.847162	-121.30645	San Benito	HOLLISTER, 5 MILES EAST	2017	3/31/17
36.847162	-121.30645	San Benito	HOLLISTER, 5 MILES EAST	2017	3/31/17
36.849996	-121.342359	San Benito	HOLLISTER, EAST OF	2017	3/31/17
35.69052	-120.28527	San Luis Obispo	JACK RANCH 5 MILES SOUTH OF PARKFIELD	2017	3/31/17
39.301857	-122.489126	Colusa	LODOGA	2017	3/31/17
37.249376	-121.716821	Santa Clara	10 MI SE OF SAN JOSE	2017	4/1/17
36.384237	-121.539119	Monterey	24401 MARTIN RD, CARMEL, CA	2017	4/1/17
36.388469	-121.012666	San Benito	10 MILES EAST OF KING CITY	2017	4/1/17
36.296588	-120.928574	Monterey	LEWIS CREEK RD AND HWY 25	2017	4/1/17
39.637687	-123.457146	Mendocino	5 MILES S OF LAYTONVILLE	2017	4/1/17
37.250076	-121.719632	Santa Clara	NEAR EVERGREEN ON A PRIVATE RANCH.	2017	4/1/17
36.184857	-121.108303	Monterey	KING CITY, TOPO RANCH	2017	4/1/17
35.684908	-120.256691	San Luis Obispo	TWISTLEMAN RANCH, 2 MILES FROM BITTERWATER RANCH	2017	4/1/17
35.608185	-120.498047	San Luis Obispo	TWISTLEMAN RANCH, 2 MILES FROM BITTERWATER RANCH	2017	4/1/17
35.937841	-120.894499	Monterey	5 MILES NW OF BRADLEY	2017	4/1/17
40.191463	-122.618837	Tehama	PETTYJOHN - VAN HORN CORRAL	2017	4/1/17
38.834693	-123.020267	Sonoma	COMINSKY STATION	2017	4/1/17
40.253629	-122.295856	Tehama	AMEN RANCH	2017	4/1/17
40.173525	-122.642763	Tehama	PETTYJOHN PLACE, VANHORN CORRALS	2017	4/1/17
39.371065	-122.43796	Colusa	HOSS HOGG RANCH	2017	4/1/17
38.885889	-123.058612	Mendocino	COMINSKY STATION	2017	4/1/17
37.340713	-121.515636	Santa Clara	REMAP MOUNT HAMILTON,7 MILES EAST OF	2017	4/1/17
35.6416	-120.20966	San Luis Obispo	TWISSELMAN RANCH, 2 MILES FROM BITTERWATER RD.	2017	4/1/17
35.802312	-120.718191	Monterey	BIG SANDY	2017	4/1/17
35.90905	-120.867022	Monterey	BRADLEY, 5 MILES NW OF	2017	4/1/17
36.134411	-121.131863	Monterey	CHERRY CANYON	2017	4/1/17
38.818517	-122.952776	Sonoma	H-E RANCH	2017	4/1/17
35.724619	-120.579015	San Luis Obispo	Hog Canyon 20 mi NE of Paso Robles	2017	4/1/17
36.847162	-121.30645	San Benito	HOLLISTER, 5 MILES EAST	2017	4/1/17
36.2099	-120.8591	Monterey	HWY 25	2017	4/1/17
35.69052	-120.28527	San Luis Obispo	JACK RANCH 4 MILES SOUTH OF PARKFIELD	2017	4/1/17
34.835815	-119.753746	San Luis Obispo	PAINTED ROCK, 4 MILES WEST OF	2017	4/1/17
38.169114	-122.053406	Solano	JOICE ISLAND	2017	4/2/17
36.108201	-120.369987	Fresno	CURRY MOUNTAIN	2017	4/2/17
37.231486	-121.141074	Stanislaus	GARZA CREEK	2017	4/2/17
36.830086	-121.42196	San Benito	HOLLISTER	2017	4/2/17
36.830086	-121.42196	San Benito	HOLLISTER	2017	4/2/17
37.340948	-121.479327	Santa Clara	MOUNT HAMILTON/ LICK OBSERVATORY, 9MILES EAST OF	2017	4/2/17
40.590949	-122.139988	Shasta	JS RANCH, MILLVILLE	2017	4/3/17
40.29136	-122.678876	Tehama	HWY 36 AND VESTAL RD	2017	4/3/17
34.861109	-118.855162	Kern	TRC	2017	4/3/17
40.568524	-122.097158	Shasta	MILLVILLE	2017	4/3/17
40.58	-122.09	Shasta	JS RANCH MILLVILLE, CA	2017	4/3/17
35.467661	-120.398312	San Luis Obispo	CARNAZA SPRING	2017	4/4/17
36.141945	-120.350683	Fresno	COALINGA	2017	4/4/17
35.026732	-118.72547	Kern	TEJON RANCH	2017	4/4/17
36.161716	-120.93647	Monterey	ON RIDGE NEAR BY OLD BARN HOUSE	2017	4/5/17
40.108066	-122.007347	Tehama	Dye Creek	2017	4/5/17
35.465424	-120.153866	San Luis Obispo	CARNAZA	2017	4/6/17
35.428225	-120.287247	San Luis Obispo	ON CAMATTA RANCH	2017	4/6/17
35.799994	-120.684814	Monterey	10 MILES FROM SAN ARDO	2017	4/6/17
36.031332	-120.81665	Monterey	10 MILES FROM SAN ARDO	2017	4/6/17
35.43042	-120.287176	San Luis Obispo	Camatta Ranch	2017	4/6/17
35.43042	-120.287176	San Luis Obispo	Camatta Ranch	2017	4/6/17
36.029575	-120.895272	Monterey	SAN ARDO	2017	4/6/17
35.871519	-120.894095	Monterey	SAN ARDO, 10 MILES SOUTH OF	2017	4/6/17
35.69052	-120.28527	San Luis Obispo	JACK RANCH (4 MI SOUTH OF PARKFIELD)	2017	4/6/17
39.783213	-122.55764	Glenn	NEWVILLE RANCH	2017	4/7/17
39.628081	-123.546184	Mendocino	6 MILES WEST OF LAYTONVILLE CA	2017	4/7/17
35.76894	-120.684814	San Luis Obispo	SAN MIGUEL	2017	4/7/17
36.375421	-121.035119	San Benito	ABOUT 10 MILES DUE SOUTH OF SPUR RANCH	2017	4/7/17
39.609378	-123.260714	Mendocino	1/4 MILE SOUTH OF LILLY LAKE	2017	4/7/17
37.435578	-121.493425	Santa Clara	4 MILES NORTH OF THE JUCTION, MINES ROAD	2017	4/7/17
40.002372	-122.428207	Tehama	BURROW RANCH, ELDER CREEK	2017	4/7/17
40.046638	-122.579987	Tehama	BURROWS RANCH BY ELDER CREST	2017	4/7/17
35.43042	-120.287176	San Luis Obispo	Camatta Ranch	2017	4/7/17
40.616	-122.029	Shasta	COW CREEK RANCH. PALO CEDRO AREA	2017	4/7/17
35.75374	-120.6548	San Luis Obispo	CROSS CANYON ROAD NEAR SAN MIGUEL CA.	2017	4/7/17
36.213981	-121.119704	Monterey	KING CITY	2017	4/7/17
40.568067	-121.552734	Shasta	REDDING - 25 MILES EAST	2017	4/8/17
35.622244	-120.290611	San Luis Obispo	BECK RANCH, GILLIS CANYON ROAD	2017	4/8/17
39.777276	-122.484856	Glenn	7 MILES WEST OF BLACK BUTTE RESAVOIR.	2017	4/8/17
40.365741	-122.239552	Tehama	TWO MILES EAST OF COTTON WOOD	2017	4/8/17
38.789382	-123.156159	Sonoma	COOLEY RANCH	2017	4/8/17
35.576358	-120.603104	San Luis Obispo	PASO	2017	4/8/17
35.383749	-119.853212	Kern	LAS YEGUAS RANCH	2017	4/8/17
37.046831	-120.861442	Merced	Remap new xy	2017	4/8/17
35.9046	-120.4335	Monterey	V6 RANCH. PARKFIELD CA.	2017	4/8/17
37.401	-121.44	Stanislaus	BROADSIDE BOARS	2017	4/8/17
38.802416	-123.022926	Sonoma	CLOVERDALE	2017	4/8/17
36.141945	-120.350683	Fresno	COALINGA	2017	4/8/17
36.2099	-120.8591	Monterey	HWY 25	2017	4/8/17
36.210101	-120.946955	Monterey	KING CITY, 10 MILES EAST OF	2017	4/8/17
40.434609	-121.873126	Tehama	Manton	2017	4/8/17
38.376115	-122.183296	Napa	RANCHO CHIMILES ,1360 WOODEN VALLEY RD	2017	4/8/17
35.39633	-120.59598	San Luis Obispo	Santa Margarita **CDFW (KMR) No harvest report sub	2017	4/8/17
35.025137	-118.746687	Kern	Tejon	2017	4/8/17
35.025137	-118.746687	Kern	TRC	2017	4/8/17
35.6416	-120.20966	San Luis Obispo	TWISSLEMAN ROAD AND BITTERWATER ROAD	2017	4/8/17
38.400475	-122.10615	Solano	VACAVILLE HILLS, SOUTH OF FAIRFIELD.	2017	4/8/17
36.420065	-119.088358	Tulare	WOODLAKE	2017	4/8/17
36.236739	-118.896795	Tulare	TRES ROBLES RANCH.	2017	4/9/17
39.356421	-122.420315	Colusa	HOSS HOG RANCH, A HILL ON	2017	4/9/17
40.387188	-122.634139	Shasta	BALD HILLS	2017	4/9/17
38.82533	-123.129794	Sonoma	COOLEY RANCH	2017	4/9/17
40.210129	-121.970108	Tehama	Cottonwood Creek	2017	4/9/17
39.066245	-123.145524	Mendocino	Sagehorn Ranch	2017	4/9/17
38.82533	-123.129794	Sonoma	COOLEY RANCH	2017	4/10/17
38.82533	-123.129794	Sonoma	COOLEY RANCH	2017	4/10/17
35.026732	-118.72547	Kern	Tejon Ranch	2017	4/10/17
35.026732	-118.72547	Kern	Tejon Ranch	2017	4/10/17
38.656089	-123.180959	Sonoma	HILLSIDE RANCH	2017	4/10/17
39.67989	-123.335813	Mendocino	2 MILES N OF RODEO VALLEY	2017	4/11/17
38.886757	-122.244873	Yolo	WILDCAT.	2017	4/11/17
36.536123	-121.017151	San Benito	5 MILES E PINNACLES	2017	4/11/17
36.692457	-121.143254	San Benito	CHERRY PEAK	2017	4/12/17
39.302169	-122.48838	Colusa	LADOGA	2017	4/12/17
38.376115	-122.183296	Napa	RANCHO CHIMILES ,1360 WOODEN VALLEY RD	2017	4/12/17
37.087467	-121.322837	Santa Clara	PACHECO PASS, LAKE MOUNTAIN	2017	4/13/17
39.098848	-121.244656	Nevada	ONE MILE NORTH OF OLD SPENCEVILLE TOWN SITE. NEA*	2017	4/13/17
38.513788	-122.299805	Napa	HARDIN RANCH, END OF HARDIN ROAD, POPE VALLEY	2017	4/13/17
35.651019	-120.610743	San Luis Obispo	30 MILES EAST OF PASO ROBLES	2017	4/13/17
38.72354	-123.005676	Sonoma	COOLEY RANCH	2017	4/13/17
38.96245	-122.340999	Colusa	remap based on existing	2017	4/13/17
39.117698	-121.278164	Nevada	Remap xy too east of Spenseville WA	2017	4/13/17
38.724025	-123.008079	Sonoma	LAKE SONOMA	2017	4/13/17
38.724025	-123.008079	Sonoma	LAKE SONOMA	2017	4/13/17
38.656089	-123.180959	Sonoma	HILLSIDE RANCH	2017	4/13/17
36.933977	-121.621571	Santa Cruz	Rudnick Ranch	2017	4/13/17
36.933977	-121.621571	Santa Cruz	RUDNICK RANCH	2017	4/13/17
36.624896	-120.779228	San Benito	1 MILE EAST OF CHERRY PEAK	2017	4/14/17
37.70945	-122.020061	Alameda	EDEN CANYON, CASTRO VALLEY,CA	2017	4/14/17
37.726941	-122.017014	Alameda	EDEN CANYON, CASTRO VALLEY	2017	4/14/17
40.31913	-122.235861	Tehama	JELLEYS FERRY AND (2MILES EAST OF SACRAMENTO RIVE*	2017	4/14/17
37.71343	-122.012036	Alameda	EDEN CANYON CASTRO VALLEY	2017	4/14/17
37.71343	-122.012036	Alameda	EDEN CANYON CASTRO VALLEY	2017	4/14/17
35.675829	-120.528133	San Luis Obispo	ESTRELLA RANCH 1 MILE N.E. OF ESTRELLA RD	2017	4/14/17
35.675829	-120.528133	San Luis Obispo	ESTRELLA RANCH 2 MILES N.E OF ESTRELLA RD.	2017	4/14/17
38.724025	-123.008079	Sonoma	LAKE SONOMA	2017	4/14/17
37.478893	-121.743958	Santa Clara	LIVERMORE, 1 HOUR SOUTH OF	2017	4/14/17
36.355149	-118.283468	Tulare	Red Hill, 1/2 mile east	2017	4/14/17
40.202215	-122.538543	Tehama	REED'S CREEK ROAD ON STEPHEN'S RANCH	2017	4/15/17
35.666222	-120.209312	San Luis Obispo	3 MILES SOUTH EAST OF THE JACK RANCH CAFE	2017	4/15/17
35.764901	-120.230255	San Luis Obispo	JACK RANCH, S. HWY 41	2017	4/15/17
36.120266	-120.622673	Fresno	17 MILES WEST OF COALINGA	2017	4/15/17
37.405619	-120.160217	Mariposa	NORTH OF HIGHWAY 140 AND MERCED COUNTY LINE.	2017	4/15/17
36.11966	-120.625741	Fresno	17 MILES WEST OF COALINGA CALIFORNIA.	2017	4/15/17
36.141945	-120.350683	Fresno	COALINGA	2017	4/15/17
38.971384	-123.194964	Mendocino	HOPLAND, 4 MILES WEST OF	2017	4/15/17
35.69085	-120.284598	San Luis Obispo	JACK RANCH CAFÉ, 2 MILES NORTH OF	2017	4/15/17
35.69085	-120.284598	San Luis Obispo	JACK RANCH, S. HWY 41	2017	4/15/17
36.143628	-120.664217	San Benito	COALINGA, 17 MI WEST OF (HOGSWILD)	2017	4/15/17
40.029619	-123.633528	Humboldt	PALO VERDE, NEAR HEARTWOOD INSTITUTE. LOCATION SE*	2017	4/16/17
35.68198	-120.554953	San Luis Obispo	NEAR PASO ROBLES	2017	4/16/17
40.320163	-122.438507	Tehama	FREDELL STRIKER RANCH	2017	4/16/17
36.119053	-120.626224	Fresno	SUNK CANYON	2017	4/16/17
39.112481	-121.283569	Yuba	maps to Yuba Co - updated Co within WA	2017	4/16/17
39.91395	-122.555237	Tehama	5 MILES NORTH OF PASKENTA	2017	4/16/17
39.0114	-123.3576	Mendocino	139898 ESCHOENA HL RD BOOMVILLE CA	2017	4/17/17
36.051042	-120.984535	Monterey	SAN ARDO	2017	4/17/17
36.136176	-120.629566	Fresno	17 MILES WEST OF COALINGA, CA	2017	4/17/17
40.632714	-122.011414	Shasta	COW CREEK RANCH	2017	4/17/17
35.800178	-120.127945	Kings	46	2017	4/17/17
38.922521	-123.211327	Mendocino	4 MILES EAST OF YORKVILLE, CA	2017	4/17/17
35.43042	-120.287176	San Luis Obispo	Camatta Ranch	2017	4/17/17
35.43042	-120.287176	San Luis Obispo	Camatta Ranch	2017	4/17/17
35.807991	-120.687561	Monterey	SAN MIGUEL	2017	4/18/17
36.051042	-120.984535	Monterey	SAN ARDO	2017	4/18/17
36.779699	-121.184535	San Benito	ABOUT 1 MILE SOUTH OF CASTLE ROCK	2017	4/19/17
35.90905	-120.867022	Monterey	BRADLEY, 5 MILES NW OF	2017	4/19/17
35.675829	-120.528133	San Luis Obispo	ESTRELLA RANCH, 4 MILES NORTH OF HWY 46	2017	4/19/17
38.678349	-123.197883	Sonoma	SKAGGS SPRINGS RD	2017	4/19/17
35.026732	-118.72547	Kern	TEJON RANCH	2017	4/19/17
36.631035	-121.333351	San Benito	10 MILES EAST OF GONZALES CA	2017	4/20/17
38.897446	-122.198181	Yolo	RUMSEY CA, WILDCAT.	2017	4/20/17
39.325268	-121.708603	Butte	Sutter Buttes	2017	4/20/17
35.90905	-120.867022	Monterey	BRADLEY, 5 MILES NW OF	2017	4/20/17
35.899423	-120.343426	Monterey	PARKFIELD, 5 MILES EAST OF	2017	4/20/17
35.025137	-118.746687	Kern	Tejon	2017	4/20/17
35.026732	-118.72547	Kern	Tejon Ranch	2017	4/20/17
36.083694	-120.975105	Monterey	3 MILES SOUTH OF SAN LUCAS	2017	4/21/17
35.900175	-120.438995	Monterey	5 MILES EAST OF PARKFIELD	2017	4/21/17
35.714775	-120.926621	San Luis Obispo	HEADLESS RANCH 2 MI WEST SAN ANTONIO LAKE	2017	4/21/17
39.2465	-121.771201	Sutter	SUTTER BUTTES	2017	4/21/17
38.860563	-122.127757	Yolo	MUSH OAK RANCH	2017	4/21/17
35.95133	-121.096115	Monterey	TWO MILES SOUTH / EAST OF LOCKWOOD STORE	2017	4/21/17
38.972706	-123.11758	Mendocino	HOPLAND	2017	4/21/17
40.58	-122.09	Shasta	J.S. ranch north of Millville	2017	4/21/17
36.21523	-120.856651	Monterey	KING CITY, 15 MILES EAST	2017	4/21/17
36.21523	-120.856651	Monterey	KING CITY, 15 MILES EAST	2017	4/21/17
36.21523	-120.856651	Monterey	KING CITY, 15 MILES EAST	2017	4/21/17
36.21523	-120.856651	Monterey	KING CITY, 15 MILES EAST	2017	4/21/17
35.904459	-120.778526	Monterey	PORTUGUESE CANYON	2017	4/21/17
39.514636	-122.365036	Glenn	WILLOWS	2017	4/22/17
38.812426	-123.081722	Sonoma	2 MILES NORTH OF LAKE SONOMA.	2017	4/22/17
36.550397	-120.799012	San Benito	GRISWOLD HILLS	2017	4/22/17
39.09327	-121.249632	Nevada	ONE MILE SOUTH OF SPENCEVILLE FALLS, WHICH IS IN *	2017	4/22/17
35.708886	-120.816822	San Luis Obispo	2 MILES WEST SLACK CANYON	2017	4/22/17
38.792627	-122.155266	Yolo	CACHE CREEK CASINO, 5 MILES NORTH OF	2017	4/22/17
35.839629	-120.943251	Monterey	1 MILE NORTH OF LAKE SAN ANTONIO	2017	4/22/17
37.709899	-122.013881	Alameda	21812 EDEN CANYON CASTRO VALLEY	2017	4/22/17
36.057703	-120.534954	Fresno	2 MILES FROM KESTOR RD.	2017	4/22/17
36.074632	-120.51693	Fresno	2 MILES WEST OF HWY 198 ON THE KESTER RANCH	2017	4/22/17
36.056871	-120.498734	Fresno	2 MILES WEST OF HWY 198 ON KESTER RANCH	2017	4/22/17
35.639999	-120.381317	San Luis Obispo	4 MILES SOUTH OF SHANNON	2017	4/22/17
38.744578	-123.127127	Sonoma	END OF ROCKPILE ROAD, NEAR LAKE SONOMA.	2017	4/22/17
38.822725	-122.927599	Sonoma	HE RANCH - 5 MILES EAST OF CLOVERDALE	2017	4/22/17
35.6453	-120.228882	San Luis Obispo	1/2 MILE WEST OF BITTERWATER ROAD. TWISSELMAN RAN*	2017	4/22/17
35.651717	-120.195065	San Luis Obispo	PRIVATE RANCH OFF BITTERWATER RD.	2017	4/22/17
35.838342	-120.940762	Monterey	1 MILE NORTH OF LAKE SAN ANTONIO	2017	4/22/17
37.402752	-121.437524	Stanislaus	PATTERSON, CA, 20 MILES EAST OF	2017	4/22/17
39.53132	-122.345295	Glenn	WILLOW, CA	2017	4/22/17
40.185168	-122.434387	Tehama	RED BLUFF	2017	4/22/17
40.188692	-122.630136	Tehama	RED BLUFF CA, 20 MILE FROM	2017	4/22/17
38.82533	-123.129794	Sonoma	COOLEY RANCH	2017	4/22/17
38.726787	-123.035637	Sonoma	COOLEY RANCH, 2 MILES NORTH OF LAKE SONOMA	2017	4/22/17
38.82533	-123.129794	Sonoma	COOLEY RANCH, SONOMA COUNTY	2017	4/22/17
38.764187	-122.863778	Sonoma	GEYSER PEAK, 1 MILE WEST OF	2017	4/22/17
36.506679	-121.444515	Monterey	Gonzales	2017	4/22/17
36.67866	-121.396544	San Benito	HOLLISTER, 10 MILES SOUTH OF	2017	4/22/17
40.58	-122.09	Shasta	JS Ranch East of Millville	2017	4/22/17
39.301857	-122.489126	Colusa	LODOGA	2017	4/22/17
35.904459	-120.778526	Monterey	PORTUGUESE CANYON	2017	4/22/17
40.182471	-122.251398	Tehama	RED BLUFF	2017	4/22/17
35.026732	-118.72547	Kern	TEJON RANCH	2017	4/22/17
35.026732	-118.72547	Kern	Tejon Ranch	2017	4/22/17
35.718972	-121.229775	San Luis Obispo	Green Canyon	2017	4/22/17
40.248046	-122.348145	Tehama	50 YRDS FROM 16575 ROBIN HOOD LN	2017	4/23/17
36.113541	-121.235161	Monterey	7 MILES WEST OF THE INTERSECTION OF JOLON ROAD AN*	2017	4/23/17
38.97093	-123.116226	Mendocino	4 MILES WEST OF HOPAND	2017	4/23/17
38.99584	-123.192251	Mendocino	4 MILES WEST OF HOPLAND	2017	4/23/17
36.257528	-120.938616	Monterey	HWY 25	2017	4/23/17
39.113014	-122.684326	Lake	COW MOUNTAIN	2017	4/23/17
39.13006	-122.816162	Lake	COW MOUNTAIN	2017	4/23/17
35.483824	-120.421143	San Luis Obispo	APN: 043-331-015	2017	4/23/17
39.349432	-122.365294	Colusa	WILLOWS	2017	4/23/17
40.550331	-122.148056	Shasta	EAST OF MILLVILLE ON JS RANCH	2017	4/23/17
40.108066	-122.007347	Tehama	DYE CREEK	2017	4/23/17
39.58866	-122.4516	Glenn	FRUTO	2017	4/23/17
37.131211	-121.674093	Santa Clara	MORGAN HILL	2017	4/23/17
40.09803	-122.43982	Tehama	RED BANK RANCH	2017	4/23/17
35.026732	-118.72547	Kern	Tejon Ranch	2017	4/23/17
35.865265	-120.948658	Monterey	1/2 MILE FROM LAKE SAN ANTONIO	2017	4/24/17
37.175295	-121.286402	Santa Clara	15 MILES WEST OF SANTA NELLA VILLAGE	2017	4/24/17
35.638325	-120.654602	San Luis Obispo	ESTELLA RANCH 2.5 MILES N/E OF ESTELLA RD.	2017	4/24/17
35.632744	-120.682755	San Luis Obispo	ESTELLA RANCH 2.5 MILES N.E OF ESTELLA RD.	2017	4/24/17
39.358923	-122.444	Colusa	LADOGA	2017	4/25/17
38.781387	-122.142906	Yolo	CACHE CREEK CASINO, 3 MILES NORTH OF	2017	4/25/17
38.605844	-122.744837	Sonoma	5 MILES EAST OF WINDSOR	2017	4/25/17
39.176717	-123.153777	Mendocino	VICHY SPRINGS 1 MILE NORTH OF RESORT	2017	4/25/17
35.954248	-120.999556	Monterey	PATTERSON RANCH , LOCKWOOD	2017	4/25/17
39.152531	-123.006535	Lake	SOUTH WEST OF BLUE LAKES RD AND SCOTT'S VALLEY RD	2017	4/25/17
37.476617	-121.229341	Stanislaus	DEL PUERTO ROAD, 1/2 MILE SOUTH OF	2017	4/25/17
35.025137	-118.746687	Kern	Tejon	2017	4/25/17
38.96368	-123.336639	Mendocino	TEN MILES NORTH WEST OF CLOVERDALE	2017	4/26/17
36.025223	-120.916986	Monterey	NORTH OF CATTLEMAN'S ROAD AND EAST OF HWY 101.	2017	4/26/17
37.726171	-122.035372	Alameda	CROW CANYON ROAD CASTRO VALLEY	2017	4/26/17
39.602874	-122.536238	Glenn	ELK CREEK	2017	4/26/17
39.302169	-122.48838	Colusa	LADOGA	2017	4/26/17
36.83039	-121.186165	San Benito	Quien Sabe	2017	4/26/17
36.83039	-121.186165	San Benito	Quien Sabe Rd	2017	4/26/17
40.09803	-122.43982	Tehama	RED BANK RANCH	2017	4/26/17
35.977568	-120.477714	Monterey	V6 RANCH - PARKFIELD	2017	4/27/17
36.37845	-121.125212	Monterey	10 MILES EAST OF GREENFIELD, CA (SOUTH OF PINNACL*	2017	4/27/17
38.920955	-122.236633	Yolo	RUMSEY CA WILDCAT RIDGE.	2017	4/27/17
35.751806	-120.55079	San Luis Obispo	4 MILES NE OF HOG CANYON RD, AND JARDINE RD.	2017	4/27/17
36.317694	-121.064116	Monterey	GREEN FIELD, 10 MILES EAST OF	2017	4/27/17
40.108066	-122.007347	Tehama	DYE CREEK PRESERVE	2017	4/27/17
36.313303	-121.064826	Monterey	GREENFIELD, 10 MILES EAST OF	2017	4/27/17
36.313303	-121.064826	Monterey	GREENFIELD, 10 MILES EAST OF	2017	4/27/17
35.945034	-120.471028	Monterey	PARKFIELD V6 RANCH	2017	4/27/17
35.945034	-120.471028	Monterey	PARKFIELD V6 RANCH	2017	4/27/17
35.946158	-120.905771	Monterey	SAN ARDO, 5 MILES SOUTH OF	2017	4/27/17
35.946158	-120.905771	Monterey	SAN ARDO, 5 MILES SOUTH OF	2017	4/27/17
38.799049	-123.005676	Sonoma	CLOVERDALE	2017	4/28/17
38.77309	-123.217163	Sonoma	WEST OF LAKE SONOMA	2017	4/28/17
37.383253	-121.454372	Santa Clara	PATTERSON, 20 MILES EAST OF	2017	4/28/17
36.404947	-121.113195	San Benito	15 MILES EAST OF GREENFIELD	2017	4/28/17
35.802778	-121.105556	Monterey	ABOUT 10 MILES NW OF LAKE NACIMIENTO.	2017	4/28/17
38.798999	-123.16898	Sonoma	COOLEY RANCH - RAIL CREEK NORTH OF LAKE SONOMA	2017	4/28/17
38.333039	-121.986694	Solano	VACAVILLE	2017	4/28/17
36.208962	-121.256275	Monterey	GREENFIELD	2017	4/28/17
36.849681	-121.392746	San Benito	12 SE HOLLISTER	2017	4/28/17
35.626954	-120.402245	San Luis Obispo	remap - SHANDON, 2 MILES SW OF	2017	4/28/17
39.178018	-123.024706	Lake	COW MOUNTAIN, BLUE LAKES	2017	4/28/17
39.178018	-123.024706	Lake	COW MOUNTAIN, BLUE LAKES	2017	4/28/17
36.313303	-121.064826	Monterey	GREENFIELD, 10 MILES EAST OF	2017	4/28/17
36.2099	-120.8591	Monterey	HWY 25	2017	4/28/17
38.800899	-123.142417	Sonoma	RAIL CREEK/COOLEY RANCH	2017	4/28/17
35.026732	-118.72547	Kern	Tejon Ranch	2017	4/28/17
38.898591	-123.234222	Mendocino	YORKVILLE, 1 MILE WEST OF	2017	4/28/17
36.213981	-121.119704	Monterey	KING CITY	2017	4/28/17
39.301362	-122.481079	Colusa	LODOGA	2017	4/29/17
40.312611	-122.463827	Tehama	LUCE GRISWOLD RD. OFF OF BOWMAN RD	2017	4/29/17
40.571197	-122.109604	Shasta	MILLVILLE	2017	4/29/17
40.319849	-122.226892	Tehama	JUNIPER POINT	2017	4/29/17
36.007314	-121.236234	Monterey	FORT HUNTER LIGGETT	2017	4/29/17
35.966981	-120.29068	Fresno	8 MILES WEST OF AVINAL	2017	4/29/17
36.810808	-121.265202	San Benito	10 MILES EAST OF TRES PINOS	2017	4/29/17
35.99772	-121.138344	Monterey	FHL TA-13E	2017	4/29/17
40.18307	-122.406921	Tehama	SULFER GULCH	2017	4/29/17
36.793203	-121.58226	Monterey	SAN JUAN GRADE RD APPROXIMATELY 5 MILES FROM SAN *	2017	4/29/17
39.392693	-122.90062	Lake	COW MT. BLUE LAKES	2017	4/29/17
36.037178	-121.33169	Monterey	remap based on existing	2017	4/29/17
35.90905	-120.867022	Monterey	BRADLEY, 5 MILES NW OF	2017	4/29/17
40.247845	-122.574542	Tehama	BRUSH GULCH NEAR ROCKY RIDGE RANCH	2017	4/29/17
37.73746	-122.0527	Alameda	CULL CANYON CASTRO VALLEY	2017	4/29/17
37.73746	-122.0527	Alameda	CULL CANYON CASTRO VALLEY	2017	4/29/17
36.013232	-121.234666	Monterey	FORT HUNTER LIGGET	2017	4/29/17
36.013232	-121.234666	Monterey	FORT HUNTER LIGGET	2017	4/29/17
38.972706	-123.11758	Mendocino	HOPLAND	2017	4/29/17
40.340258	-122.144065	Tehama	INKS CREEK	2017	4/29/17
36.739681	-119.247397	Fresno	SQUAW VALLEY, NEAR	2017	4/29/17
35.026732	-118.72547	Kern	Tejon Ranch	2017	4/29/17
35.026732	-118.72547	Kern	Tejon Ranch	2017	4/29/17
35.6416	-120.20966	San Luis Obispo	TWISSELMAN RANCH RANCH BITTERWATER RD.	2017	4/29/17
40.557035	-122.147731	Shasta	WHITMORE RD.	2017	4/29/17
40.557035	-122.147731	Shasta	WHITMORE RD.	2017	4/29/17
36.143628	-120.664217	San Benito	COALINGA, 17 MILES EAST OF	2017	4/29/17
38.315077	-122.19728	Solano	WILD HORSE VALLEY	2017	4/30/17
39.066114	-123.329773	Mendocino	ANDERSON VALLEY	2017	4/30/17
38.686256	-123.12438	Sonoma	13303 STEWART POINT SKAGGS SPRINGS ROAD	2017	4/30/17
38.801725	-123.008423	Sonoma	COOLEY RANCH	2017	4/30/17
38.818311	-123.013916	Sonoma	COOLEY RANCH	2017	4/30/17
40.264988	-124.172115	Humboldt	LITTLE RAINBOW RANCH	2017	4/30/17
39.178018	-123.024706	Lake	COW MOUNTAIN BLUE LAKE	2017	4/30/17
35.634405	-119.747074	Kern	LOST HILLS	2017	4/30/17
35.634405	-119.747074	Kern	LOST HILLS	2017	4/30/17
38.64328	-123.192122	Sonoma	SCAGS SPRINGS RD HEDGEPATH RANC	2017	5/1/17
38.780919	-122.454901	Lake	PUTAH AND BUCK SNORT CREEK, 2 MILES FROM	2017	5/1/17
40.054457	-122.547984	Tehama	APPROX 1 MILE NORTHEAST OF 13000 COLYEAR RD GATE.	2017	5/1/17
35.796931	-120.597267	Monterey	7 MILES NE OF SAN MIGUEL	2017	5/1/17
35.8501	-120.652542	Monterey	7 MILES EAST OF BRADLEY, CA	2017	5/1/17
40.108066	-122.007347	Tehama	Dye Creek	2017	5/1/17
35.347896	-120.595379	Monterey	SAN ARDO	2017	5/2/17
35.345095	-120.612888	Monterey	SAN ARDO	2017	5/2/17
38.234674	-122.233715	Napa	NAPA, 5 MILES FROM NAPA AIRPORT	2017	5/3/17
35.752347	-120.697432	San Luis Obispo	San Miguel	2017	5/3/17
35.752347	-120.697432	San Luis Obispo	San Miguel	2017	5/3/17
40.296266	-122.194443	Tehama	Table Mt.	2017	5/3/17
39.819705	-122.320536	Glenn	STONY CREEK RANCH	2017	5/3/17
39.819705	-122.320536	Glenn	STONY CREEK RANCH	2017	5/3/17
39.020917	-121.213446	Nevada	5 MILES WEST OF THE END OF GARDEN BAR RD	2017	5/4/17
39.175453	-122.959499	Lake	COW MOUNTAIN BLUE LAKES	2017	5/4/17
39.172526	-122.963104	Lake	COW MOUNTAIN BLUE LAKES	2017	5/4/17
39.646676	-122.529316	Glenn	ELK CREEK CROSS HW 162	2017	5/4/17
39.173948	-123.017733	Lake	remap existing	2017	5/4/17
38.969925	-123.122074	Mendocino	FELIZ CREEK UP HILL FROM BIG ROCK	2017	5/4/17
35.026732	-118.72547	Kern	Tejon Ranch	2017	5/4/17
35.026732	-118.72547	Kern	Tejon Ranch	2017	5/4/17
39.819705	-122.320536	Glenn	STONY CREEK RANCH	2017	5/4/17
35.900865	-120.425125	Monterey	PARKFIELD	2017	5/5/17
35.852994	-120.782593	Monterey	5 MILES NW OF BRADLEY	2017	5/5/17
34.834518	-120.558128	Santa Barbara	VANDENBERG AIR FORCE BASE.K	2017	5/5/17
36.208823	-121.142807	Monterey	10 MILES EAST OF KING CITY	2017	5/5/17
36.124565	-120.363464	Fresno	SUNK CANYON 18 MILES WEST OF COALINGA	2017	5/5/17
40.049957	-122.55455	Tehama	BURROWS RANCH, NEAR ELDER CREEK	2017	5/5/17
35.904764	-120.870037	Monterey	5 MILES NW OF BRADLEY	2017	5/5/17
34.485689	-120.42007	Santa Barbara	COJO JALAMA RANCH	2017	5/5/17
35.701347	-120.286163	San Luis Obispo	SHALOME	2017	5/5/17
35.6416	-120.20966	San Luis Obispo	remap existing	2017	5/5/17
35.43042	-120.287176	San Luis Obispo	Camatta Ranch	2017	5/5/17
35.43042	-120.287176	San Luis Obispo	Camatta Ranch	2017	5/5/17
35.69085	-120.284598	San Luis Obispo	JACK RANCH 7 mi S of Parkfield	2017	5/5/17
38.715612	-123.379551	Sonoma	LAKE SONOMA, 20 MILES WEST OF	2017	5/5/17
35.904459	-120.778526	Monterey	PORTUGUESE CANYON	2017	5/5/17
38.837568	-122.888947	Sonoma	4 MILE EAST OF CLOVERDALE	2017	5/6/17
40.569286	-122.117717	Shasta	6 MI EAST OF MILLVILLE AT GO AWAY RANCH	2017	5/6/17
40.279526	-122.706299	Tehama	RED BANK ROAD	2017	5/6/17
38.945579	-123.296953	Mendocino	6 MILES SE OF BOONEVILLE	2017	5/6/17
39.477844	-122.449273	Glenn	15 MILES WEST OF WILLOWS, CA	2017	5/6/17
36.489282	-121.63481	Monterey	4.6MI NORTH FROM CARMEL VALLY ROAD	2017	5/6/17
35.38905	-120.509033	San Luis Obispo	ESTRELLA RIVER - MCDONALD RANCH	2017	5/6/17
35.329937	-120.141281	San Luis Obispo	35 MILES EAST OF SANTA MARGARITA, CA	2017	5/6/17
35.329586	-120.141372	San Luis Obispo	35 MILES EAST OF SANTA MARGARITA, CA	2017	5/6/17
35.936618	-120.862656	Monterey	10 MILES SOUTH KING CITY	2017	5/6/17
38.950976	-123.298187	Mendocino	10 MILES NORTH WEST OF CLOVERDALE	2017	5/6/17
40.569513	-122.117576	Shasta	6 MI EAST OF MILLVILLE ON THE GO AWAY RANCH	2017	5/6/17
39.035701	-123.119864	Mendocino	HOPLAND, 4 MILES WEST OF	2017	5/6/17
37.52498	-120.4426	Merced	remap based on existing	2017	5/6/17
38.96245	-122.340999	Colusa	remax xy based on existing	2017	5/6/17
40.046638	-122.579987	Tehama	BURROWS RANCH / ELDER CREEK	2017	5/6/17
37.37757	-121.7834	Santa Clara	CLAYTON RANCH MT.HAMILTON	2017	5/6/17
38.971384	-123.194964	Mendocino	HOPLAND, 4 MILES WEST OF	2017	5/6/17
36.30945	-120.92866	San Benito	LEWIS CREEK RD AND HWY 25, 1MI EAST	2017	5/6/17
36.30945	-120.92866	San Benito	LEWIS CREEK RD, 1 MILES EAST OF	2017	5/6/17
39.884887	-122.547051	Tehama	PASKENTA	2017	5/6/17
40.362637	-124.133379	Humboldt	RAINBOW RIDGE	2017	5/6/17
35.026732	-118.72547	Kern	Tejon Ranch	2017	5/6/17
35.025137	-118.746687	Kern	TRC	2017	5/6/17
35.025137	-118.746687	Kern	TRC	2017	5/6/17
37.371794	-121.289063	Stanislaus	ORISTIMBA CREEK 5 MILES WEST OF I-5	2017	5/7/17
35.648949	-120.894928	San Luis Obispo	2 MILES NE OF ADELAIDA SCHOOL	2017	5/7/17
37.363609	-121.279449	Stanislaus	ORISTIMBA CREEK 5MILES WEST OF I-5	2017	5/7/17
36.306272	-120.956039	San Benito	72 RANCH , KING CITY	2017	5/7/17
39.172892	-122.971323	Lake	COW MT. BLUE LAKES	2017	5/7/17
38.937137	-123.274841	Mendocino	10 MILES NORTH WEST OF CLOVERDALE	2017	5/7/17
35.911989	-120.841058	Monterey	7 MILES SOUTHWEST OF O	2017	5/7/17
38.844822	-122.99378	Sonoma	remap based on existing	2017	5/7/17
37.71343	-122.012036	Alameda	EDEN CANYON	2017	5/7/17
37.296852	-121.164198	Stanislaus	ORESTIMBA CREEK 5 MILES WEST OF I-5	2017	5/7/17
37.11341	-121.287819	Santa Clara	PINE SPRING CANYON 5 MILES NORTH OF PACHECO PARK	2017	5/7/17
35.895792	-120.430618	Monterey	PARKFIELD	2017	5/8/17
38.636115	-123.160944	Sonoma	GOLDEN RAM HEDGEPETH	2017	5/8/17
38.770725	-123.214417	Sonoma	LAKE SONOMA	2017	5/8/17
37.321028	-121.04187	Stanislaus	NEWMAN CALIFORNIA	2017	5/8/17
35.90905	-120.867022	Monterey	BRADLEY, 5 MILES NW OF	2017	5/8/17
35.90905	-120.867022	Monterey	BRADLEY, 5 MILES NW OF	2017	5/8/17
35.570982	-120.096316	San Luis Obispo	Grant Ranch 1 mile W of Bitterwater Rd	2017	5/8/17
38.972706	-123.11758	Mendocino	HOPLAND	2017	5/8/17
34.836773	-120.556755	Santa Barbara	VANDENBERG AIR FORCE BASE	2017	5/9/17
38.790536	-123.163733	Sonoma	LAKE SONOMA	2017	5/9/17
36.321677	-121.243291	Monterey	GREENFIELD, TOPO 15 MILES EAST OF	2017	5/9/17
40.3356	-122.2714	Tehama	SUNSET HILLS	2017	5/9/17
39.641124	-123.447447	Mendocino	APX 6 MILE SOUTH OF LAYTONVILLE	2017	5/10/17
36.30945	-120.92866	San Benito	LEWIS CREEK RD AND HWY 25, 1MI EAST	2017	5/10/17
35.43042	-120.287176	San Luis Obispo	Camatta Ranch	2017	5/10/17
35.43042	-120.287176	San Luis Obispo	Camatta Ranch	2017	5/10/17
35.43042	-120.287176	San Luis Obispo	Camatta Ranch	2017	5/10/17
35.43042	-120.287176	San Luis Obispo	Camatta Ranch	2017	5/10/17
35.43042	-120.287176	San Luis Obispo	Camatta Ranch	2017	5/10/17
37.7469	-122.0563	Alameda	CULL CANYON ROAD	2017	5/10/17
37.71343	-122.012036	Alameda	EDEN CANYON ROAD	2017	5/10/17
37.704739	-122.01798	Alameda	1/4 MILE EAST OF EDEN CANYON RD. AND 1/2 MILE N*	2017	5/11/17
36.217687	-121.101608	Monterey	OFF HWY 25	2017	5/11/17
39.634316	-123.435302	Mendocino	APX 6 MILE SOUTH OF LAYTONVILLE	2017	5/11/17
39.641454	-123.456073	Mendocino	APX 6 MILE SOUTH OF LAYTONVILLE	2017	5/11/17
36.485614	-121.025391	San Benito	MONTERREY/KINGS COUNTY LINE HWY.25.	2017	5/11/17
39.170764	-123.015097	Lake	BLUE LAKE	2017	5/11/17
35.90905	-120.867022	Monterey	BRADLEY, 5 MILES NW OF	2017	5/11/17
38.998175	-123.190062	Mendocino	8 MILES FROM HOPLAND	2017	5/12/17
39.0114	-123.3576	Mendocino	13989 ESCHOENIA RD BOMVILLE CA	2017	5/12/17
35.751806	-120.853987	San Luis Obispo	CAMP ROBERTS CALIFORNIA	2017	5/12/17
36.20536	-121.184263	Monterey	KING CITY	2017	5/12/17
35.595815	-120.122205	San Luis Obispo	BITTERWATER RD SOUTH OF ANNETTE ROAD	2017	5/12/17
35.721988	-120.281067	San Luis Obispo	CHOLAME	2017	5/12/17
35.46397	-120.383583	San Luis Obispo	CALF CANYON RANCH	2017	5/12/17
35.90905	-120.867022	Monterey	BRADLEY, 5 MILES NW OF	2017	5/12/17
39.301857	-122.489126	Colusa	LODOGA	2017	5/12/17
35.026732	-118.72547	Kern	Tejon Ranch	2017	5/12/17
35.636841	-120.489684	San Luis Obispo	2 MILES SW OF SHANDON	2017	5/13/17
39.744352	-123.041768	Mendocino	1/4 MILE FROM BARNES RANCH ROAD	2017	5/13/17
38.902222	-123.082082	Mendocino	FOUNTAIN RANCH	2017	5/13/17
36.296155	-120.944023	San Benito	HIGHWAY 25	2017	5/13/17
38.972275	-123.119522	Mendocino	4 MI W OF HOPLAND	2017	5/13/17
36.026714	-120.97297	Monterey	1 MILE FROM HWY 101 SAN ARDO, CA	2017	5/13/17
38.363195	-121.986694	Solano	VACAVILLE	2017	5/13/17
38.371809	-121.986694	Solano	VACAVILLE	2017	5/13/17
40.182021	-122.222214	Tehama	COOLEY RANCH	2017	5/13/17
35.810296	-120.269165	Monterey	10-12 MILES NORTH EAST OF JACK RANCH CAFE	2017	5/13/17
36.707308	-121.548647	Monterey	4 MILES WEST OF FREMONT'S PEAK	2017	5/13/17
35.6376	-120.469146	San Luis Obispo	2 MILE SW OF SHANDON	2017	5/13/17
39.173948	-123.017733	Lake	BLUE LAKES	2017	5/13/17
40.616	-122.029	Shasta	COW CREEK RANCH, ON THE	2017	5/13/17
40.108066	-122.007347	Tehama	DYE CREEK	2017	5/13/17
40.108066	-122.007347	Tehama	DYE CREEK PRESERVE	2017	5/13/17
35.69052	-120.28527	San Luis Obispo	JACK RANCH 5 MILES SOUTH OF PARKFIELD	2017	5/13/17
39.302169	-122.48838	Colusa	Lodaga Lodaga Rd	2017	5/13/17
39.301857	-122.489126	Colusa	LODOGA	2017	5/13/17
36.916735	-121.563037	Santa Clara	SARGENT RANCH HWY 101 AND OLD MONTEREY RD.	2017	5/13/17
36.916735	-121.563037	Santa Clara	SARGENT RANCH HWY 101 OLD MONTEREY RD.	2017	5/13/17
35.026732	-118.72547	Kern	TEJON RANCH	2017	5/13/17
35.6416	-120.20966	San Luis Obispo	TWISSELMAN RANCH, BITTERWATER ROAD, SHANDON, CA	2017	5/13/17
35.6416	-120.20966	San Luis Obispo	TWISSELMAN RANCH, BITTERWATER ROAD, SHANDON, CA	2017	5/13/17
35.6416	-120.20966	San Luis Obispo	TWISSELMAN RANCH, BITTERWATER ROAD, SHANDON, CA	2017	5/13/17
38.945525	-123.107986	Mendocino	5 MILES SOUTH OF HOPLAND.	2017	5/14/17
36.25681	-120.937843	Monterey	HIGHWAY 25	2017	5/14/17
35.493363	-120.240538	San Luis Obispo	FRENCH CAMP VINEYARDS	2017	5/14/17
40.362637	-124.133379	Humboldt	RAINBOW RIDGE	2017	5/14/17
38.30626	-122.171397	Solano	TWIN SISTERS, 1/4 MILE FROM THE TOP OF	2017	5/14/17
35.666222	-120.62439	San Luis Obispo	HOG CANYON	2017	5/15/17
40.33459	-124.145508	Humboldt	RAINBOW RIDGE	2017	5/15/17
39.915528	-122.057118	Tehama	2 MILES EAST OF WOODSON BRIDGE.	2017	5/15/17
35.806518	-120.965297	Monterey	HAGLEY RANCH: 2 MILES WEST OF LAKE SAN ANTONIO.	2017	5/15/17
36.616382	-121.396783	Monterey	5 MILES NORTH FROM CHUALAR, CA	2017	5/15/17
39.178018	-123.024706	Lake	COW MOUNTAIN	2017	5/15/17
37.71343	-122.012036	Alameda	EDEN CANYON	2017	5/15/17
35.026732	-118.72547	Kern	Tejon Ranch	2017	5/15/17
35.026732	-118.72547	Kern	Tejon Ranch	2017	5/15/17
37.709899	-121.973648	Alameda	1/2 MILE EDEN CANYON RD	2017	5/16/17
37.70406	-122.018645	Alameda	2/3 MILE EDEN CANYON RD	2017	5/16/17
40.654672	-121.942749	Shasta	FERN ROAD IN WHITMORE AREA	2017	5/16/17
36.021148	-121.150146	Monterey	2 MILES NORTHEAST OF FORT HUNTER LIGGET	2017	5/16/17
34.970656	-118.86692	Kern	TEJON RANCH	2017	5/16/17
36.160607	-121.006165	Monterey	LOCKWOOD 10 MILES FROM LW STORE	2017	5/16/17
36.029666	-120.88068	Monterey	LOCKWOOD 10 MILES FROM LW STORE	2017	5/16/17
35.817813	-120.36252	Monterey	5 MILES SOUTH OF PARKFIELD	2017	5/16/17
35.6841	-120.8085	San Luis Obispo	CHIMNEY ROCK RD	2017	5/16/17
35.90905	-120.867022	Monterey	BRADLEY, 5 MILES NW OF	2017	5/16/17
35.675829	-120.528133	San Luis Obispo	ESTRELLA RANCH 2.5 MILES NORTH OF HWY 16	2017	5/16/17
36.379142	-121.003317	San Benito	Bitterwater	2017	5/16/17
36.379142	-121.003317	San Benito	Bitterwater	2017	5/16/17
36.539709	-120.948486	San Benito	22 MILES EAST OF PAICNES	2017	5/17/17
38.984766	-123.15794	Mendocino	FELIZ CREEK ROAD HOPLAND	2017	5/17/17
35.929927	-120.663357	Monterey	INDIAN VALLEY	2017	5/17/17
35.90905	-120.867022	Monterey	BRADLEY, 5 MILES NW OF	2017	5/17/17
35.248858	-120.042081	San Luis Obispo	Carrizo Ranch HY 58 1 mile	2017	5/17/17
36.420065	-119.088358	Tulare	WOODLAKE	2017	5/17/17
36.005784	-120.736742	Monterey	FIVE MILES EAST OF SAN ARDO CA	2017	5/18/17
39.19315	-122.426555	Colusa	LEESVILLE	2017	5/18/17
35.943548	-121.281681	Monterey	SECTION 14 HUNTER LIGGETT MILITARY RESERVATION	2017	5/18/17
38.757627	-123.186942	Sonoma	ON A PRIVATE RANCH NEAR LAKE SONOMA.	2017	5/18/17
39.585905	-123.469849	Mendocino	SHERWOOD ROAD. 2 MILES WEST OF HWY 101	2017	5/18/17
35.90905	-120.867022	Monterey	BRADLEY, 5 MILES NW OF	2017	5/18/17
37.204825	-121.604315	Santa Clara	Los Huecos Rch	2017	5/18/17
35.979395	-120.637178	Monterey	10 MILES E OF BRADLEY	2017	5/19/17
35.856534	-120.505731	Monterey	8 MILES EAST OF SAN MIGUEL	2017	5/19/17
35.749577	-120.551949	San Luis Obispo	PASO ROBLES	2017	5/19/17
38.89611	-123.213215	Mendocino	YORKVILLE	2017	5/19/17
35.872688	-120.420799	Monterey	5 MILES SOUTH OF PARKFIELD	2017	5/19/17
35.747313	-120.32527	San Luis Obispo	KESTER RANCH, 2 MILE STOCK YARD	2017	5/19/17
35.802552	-120.980887	Monterey	HEAGLE RANCH, 3 MILES WEST OF SAN ANTONIO LAKE	2017	5/19/17
38.715351	-123.114781	Sonoma	2MI. NORTH OF LAKE SONOMA. JEO EAGLE ROCK.	2017	5/19/17
40.046638	-122.579987	Tehama	BURROWS RANCH	2017	5/19/17
37.204825	-121.604315	Santa Clara	Los Huecos Rch	2017	5/19/17
39.915942	-122.482718	Tehama	McCarty Creek Flourny	2017	5/19/17
37.2408	-121.7526	Santa Clara	SANTA CLARA EAST OF MILPITAS	2017	5/19/17
38.718198	-122.840796	Sonoma	GEYSER PEAK	2017	5/20/17
35.881837	-121.04187	Monterey	F. H. L. TA29	2017	5/20/17
38.758099	-122.859077	Sonoma	10 MILES NORTH OF HEALDSBURG	2017	5/20/17
40.048971	-122.554979	Tehama	BURROWS RANCH NEAR ELDER CREEK	2017	5/20/17
37.234019	-121.704011	Santa Clara	METCALF RD 1 MILE FROM COYOTE	2017	5/20/17
40.286652	-122.335483	Tehama	C RD, COTTENWOOD	2017	5/20/17
40.14816	-122.48483	Tehama	JOINT RD	2017	5/20/17
36.151704	-119.060789	Tulare	STRATHMORE	2017	5/20/17
38.724793	-123.146598	Sonoma	BIG MOUNTAIN, 1 MILE NORTH OF	2017	5/21/17
41.309729	-122.797727	Siskiyou	CALLAHAN	2017	5/21/17
36.142301	-120.576268	Fresno	COALINGA, 12 MI WEST OF	2017	5/21/17
40.108066	-122.007347	Tehama	DYE CREEK	2017	5/21/17
38.970284	-123.231986	Mendocino	HOPLAND, 6 MILES WEST OF	2017	5/21/17
36.213981	-121.119704	Monterey	KING CITY	2017	5/21/17
39.301857	-122.489126	Colusa	LODOGA	2017	5/21/17
37.204825	-121.604315	Santa Clara	Los Huecos Rch	2017	5/21/17
35.753214	-120.554288	San Luis Obispo	SAN MIGUEL, 8 MILES EAST OF	2017	5/21/17
35.790804	-120.858235	Monterey	NORTH OF CAMP ROBERTS MILITARY BASE	2017	5/21/17
40.561947	-122.212252	Shasta	FRENCH CREEK	2017	5/22/17
40.601491	-122.222995	Shasta	FRENCH CREECK	2017	5/22/17
35.821286	-121.064784	Monterey	Bryson Hesperia	2017	5/22/17
39.301857	-122.489126	Colusa	LODOGA	2017	5/22/17
35.860118	-121.101308	Monterey	15 MILES FROM FT . HUNTER LIGGETT	2017	5/23/17
39.361975	-122.523023	Colusa	1/2 MILE WEST OF EAST PARK RESERVOIR DAM.	2017	5/23/17
37.725065	-121.996973	Alameda	2.5 MILES NORTH EDEN CANYON ROAD PRIVATE LAND	2017	5/23/17
37.716825	-121.998239	Alameda	2.5 MILES UP EDEN CANYON RD ON PRIVATE LAND	2017	5/23/17
36.392719	-121.576509	Monterey	.5 MILE SOUTH EAST OF INTERSECTION OF CV ROAD AND*	2017	5/23/17
39.0156	-123.3533	Mendocino	BOOMVILLE CA	2017	5/23/17
39.858253	-122.378278	Tehama	BLACK BUTTE LAKE - 3 MILES FROM	2017	5/23/17
35.026732	-118.72547	Kern	TEJON RANCH	2017	5/23/17
35.6416	-120.20966	San Luis Obispo	Twisselman RD 1 mile Bitterwater	2017	5/23/17
34.74979	-120.51976	Santa Barbara	VANDENBERG AFB	2017	5/23/17
38.775978	-123.159099	Sonoma	HEALDSBURG, CA	2017	5/24/17
34.340194	-119.281815	Ventura	0.6 MILES SOUTHEAST OF THE APPARENT INTERSECTION *	2017	5/24/17
34.890718	-120.59864	Santa Barbara	CASMAILA CALIFORNIA, VANDENBERG	2017	5/24/17
38.926075	-123.083782	Mendocino	BRADFORD RANCH NEAR THE LAKE.	2017	5/24/17
35.900753	-120.543004	Monterey	PARKFIELD, 6 MILES WEST OF	2017	5/24/17
35.026732	-118.72547	Kern	Tejon Ranch	2017	5/24/17
38.867246	-122.972031	Mendocino	PINE MTN.	2017	5/25/17
35.781544	-120.972605	San Luis Obispo	HAGLE RANCH 3 MILES WEST OF LAKE SAN ANTONIO	2017	5/25/17
36.260041	-120.926394	Monterey	HWY 25	2017	5/25/17
36.267252	-120.947456	Monterey	1 MILE WEST OF HWY 25	2017	5/25/17
36.317546	-121.049294	Monterey	5 MILES EAST OF KING CITY.	2017	5/25/17
39.755739	-122.390721	Glenn	BLACK BUTTE LAKE	2017	5/25/17
36.875364	-120.952606	Merced	1MILE FROM PEDRO AZUL	2017	5/26/17
39.076126	-122.234681	Colusa	SPRING VALLEY RANCH WEST OF WILLIAMS CA	2017	5/26/17
39.047115	-123.213043	Mendocino	15 MILES SOUTH OF UKIAH	2017	5/26/17
35.661838	-120.763387	San Luis Obispo	ADELAIDE. 5 MILES WEST OF PASO ROBLES	2017	5/26/17
36.339129	-120.80879	San Benito	LAGUNA MOUNTAIN	2017	5/26/17
38.735393	-123.134034	Sonoma	ROCKPILE	2017	5/27/17
35.896768	-118.834133	Tulare	4.5 MILES EAST OF FOUNTAIN SPRINGS.	2017	5/27/17
37.12824	-121.107994	Merced	10 MILES SW OF GUSTINE	2017	5/27/17
37.125299	-121.107462	Merced	10 MILES SW OF GUSTINE	2017	5/27/17
39.341552	-122.378855	Colusa	HOSS HOG RANCH	2017	5/27/17
35.761558	-120.150604	Kern	CHALOME, 10 MILES EAST OF	2017	5/27/17
40.560718	-122.197838	Shasta	COW CREEK RANCH IN PALO CEDRO	2017	5/27/17
36.324945	-121.035379	San Benito	COGNINA RANCH 1 MILE FROM MONTEREY COUNTY LINE	2017	5/27/17
38.801992	-123.018036	Sonoma	3200 PINE MT RD	2017	5/27/17
39.858253	-122.378278	Tehama	BLACK BUTTE LAKE - 3 MILES FROM	2017	5/27/17
37.7469	-122.0563	Alameda	CULL CANYON ROAD	2017	5/27/17
35.675829	-120.528133	San Luis Obispo	ESTRELLA RANCH, 2 MILES NORTH OF ESTRELLA RD.	2017	5/27/17
35.675829	-120.528133	San Luis Obispo	ESTRELLA RANCH, 2 MILES NORTH OF ESTRELLA RD.	2017	5/27/17
35.368861	-120.311544	San Luis Obispo	NAVAJO 100 YARDS	2017	5/27/17
35.900899	-120.428003	Monterey	PARKFIELD	2017	5/27/17
36.041412	-121.155812	Monterey	POLE CANYON	2017	5/27/17
39.088178	-122.281666	Colusa	SPRING VALLEY	2017	5/27/17
35.026732	-118.72547	Kern	Tejon Ranch	2017	5/27/17
35.026732	-118.72547	Kern	Tejon Ranch	2017	5/27/17
35.6416	-120.20966	San Luis Obispo	Twisselman Ranch	2017	5/27/17
35.6416	-120.20966	San Luis Obispo	Twisselman Ranch	2017	5/27/17
36.321211	-121.03657	San Benito	COGNINA RANCH 1 MI FROM MONTEREY COUNTY LINE	2017	5/28/17
36.32045	-121.040229	San Benito	COGNINA RANCH 1 MILE FROM MONTEREY COUNTY LINE	2017	5/28/17
40.199855	-122.748871	Tehama	MANTON- ABOUT 20 MILES WEST OF RED BLUFF OFF HIGH*	2017	5/28/17
35.897823	-120.436077	Monterey	2 MILES SOUTH OF PARKFIELD	2017	5/28/17
35.968655	-121.122154	Monterey	LOCKWOOD , C A	2017	5/28/17
35.766781	-120.174122	Kern	CHALOME, 15 MILES EAST OF	2017	5/28/17
35.857892	-120.418396	Monterey	JACK RANCH, 4 MILES FROM PARKFIELD, CA	2017	5/28/17
39.863081	-123.4189	Mendocino	SPYROCK RANCH	2017	5/28/17
40.286783	-122.335183	Tehama	C ROAD, COTTENWOOD	2017	5/28/17
35.748184	-120.17807	Kern	CHALOME, 10 MILES EAST OF	2017	5/28/17
37.702277	-122.021306	Alameda	CASTRO VALLEY / EDEN CANYON RD	2017	5/28/17
35.433025	-120.125702	San Luis Obispo	CARNAZA SPRING	2017	5/28/17
39.301857	-122.489126	Colusa	Remap new xy	2017	5/28/17
36.037178	-121.33169	Monterey	FHL	2017	5/28/17
38.724025	-123.008079	Sonoma	Lake Sonoma Lake Sonoma	2017	5/28/17
38.723564	-123.2318	Sonoma	LAKE SONOMA, 12 MILES WEST OF	2017	5/28/17
35.026732	-118.72547	Kern	Tejon Ranch	2017	5/28/17
37.132814	-121.144953	Merced	5 MILES WEST OF SANTA NELLA CA	2017	5/29/17
39.22968	-123.104081	Mendocino	POTTER VALLEY HWY 20	2017	5/29/17
36.117532	-120.62071	Fresno	COALINGA, THE FLATS NEAR SUNK CANYON	2017	5/29/17
36.117372	-120.620535	Fresno	THE FLATS	2017	5/29/17
39.770199	-122.440209	Glenn	BURRIS CREEK	2017	5/29/17
35.43042	-120.287176	San Luis Obispo	Camatta Ranch	2017	5/29/17
36.013232	-121.234666	Monterey	FORT HUNTER LIGGETT AREA 29	2017	5/29/17
38.972706	-123.11758	Mendocino	HOPLAND	2017	5/29/17
35.026732	-118.72547	Kern	Tejon Ranch	2017	5/29/17
39.044766	-121.265093	Nevada	PERIMETER ROAD	2017	5/30/17
37.269886	-121.738774	Santa Clara	RICHMOND RANCH	2017	5/30/17
40.3356	-122.2714	Tehama	SUNSET HILLS	2017	5/30/17
40.3356	-122.2714	Tehama	SUNSET HILLS	2017	5/30/17
36.78547	-121.59831	Monterey	SATRINI RANCH	2017	5/31/17
37.743402	-122.039244	Alameda	CROW CANYON RD.	2017	5/31/17
38.925229	-123.365479	Mendocino	BOOMVILLE CA	2017	5/31/17
37.269886	-121.738774	Santa Clara	RICHMOND RANCH	2017	5/31/17
35.6416	-120.20966	San Luis Obispo	TWISSELMAN RANCH Rd 2 mile Bitterwater rd	2017	5/31/17
35.715415	-120.861148	San Luis Obispo	White Ranch	2017	5/31/17
39.066306	-122.166966	Colusa	SPRING VALLEY RANCH	2017	6/1/17
40.41611	-122.57412	Shasta	ON A PRIVATE RANCH OFF GAS POINT ROAD.	2017	6/1/17
35.932126	-120.879103	Monterey	5 MILES NW OF BRADLEY, CA	2017	6/1/17
35.90905	-120.867022	Monterey	BRADLEY, 5 MILES NW OF	2017	6/1/17
35.90905	-120.867022	Monterey	BRADLEY, 5 MILES NW OF	2017	6/1/17
35.433025	-120.125702	San Luis Obispo	CARNAZA SPRING	2017	6/1/17
40.697299	-121.365967	Shasta	JS RANCH	2017	6/2/17
35.901433	-120.477671	Monterey	3 MILES WEST OF PARKFIELD	2017	6/2/17
35.311474	-118.617046	Kern	2 MILES NE OF TOWN OF CALIENTE, CALIFORNIA. NEAR*	2017	6/2/17
35.306107	-118.628815	Kern	1 MILE WEST OF "HOUSE SPRING" TOLLHOUSE RANCH	2017	6/2/17
35.89795	-120.713654	Monterey	BRADLEY, CA	2017	6/2/17
35.46067	-120.585938	San Luis Obispo	BRYSON HESPERIA ROAD .5 MILES NORTH	2017	6/2/17
35.871247	-120.686188	Monterey	INDIAN VALLEY ROAD & BIG SANDY ROAD	2017	6/2/17
35.906849	-120.738373	Monterey	BRADLEY, CA	2017	6/2/17
36.118839	-120.623827	Fresno	SUNK CANYON. 18 MILES WEST OF COALINGA	2017	6/2/17
37.3006	-121.7552	Santa Clara	remap based on existing	2017	6/2/17
38.713367	-123.227697	Sonoma	611 TOMBS CREEK ROAD, 13 MILES EAST OF THE PACIFI*	2017	6/2/17
35.862861	-120.746008	Monterey	BRADLEY, 3 MILES EAST OF	2017	6/2/17
35.431083	-120.287176	San Luis Obispo	CAMATTA RANCH	2017	6/2/17
35.43042	-120.287176	San Luis Obispo	Camatta Ranch	2017	6/2/17
35.433025	-120.125702	San Luis Obispo	CARNAZA SPRING	2017	6/2/17
38.724025	-123.008079	Sonoma	Lake Sonoma *CDFW (KMR) No harvest report submitte	2017	6/2/17
36.029575	-120.895272	Monterey	SAN ARDO	2017	6/2/17
39.055852	-122.046692	Colusa	SAND CREEK	2017	6/2/17
37.525667	-120.188074	Mariposa	BEAR VALLEY RD. & # 9 ROAD 1 MILE SOUTH	2017	6/3/17
37.006939	-121.560974	Santa Clara	3 MILES FROM HEY 101	2017	6/3/17
37.057643	-121.390858	Santa Clara	ROUGHLY 15 MILES EAST OF THE INTERSECTION OF HWY *	2017	6/3/17
38.72183	-123.150668	Sonoma	.9 MILES NORTH WEST OF BIG MT.	2017	6/3/17
36.127303	-118.834906	Tulare	SPRINGVILLE	2017	6/3/17
34.750023	-120.25329	Santa Barbara	PRICE RANCH ROAD, 2 MI FROM HWY 101	2017	6/3/17
35.734778	-120.563141	San Luis Obispo	20 MILES FROM DOWNTOWN PASO ROBLES. HOG CANYON	2017	6/3/17
39.01154	-122.411063	Lake	ABOUT 40 MIN WALK UP THE MOUNTAIN I BELIEVE EAST.*	2017	6/3/17
36.127601	-118.834391	Tulare	SPRINGVILLE	2017	6/3/17
35.846746	-120.407225	Monterey	JACK RANCH 4 MILES FROM PARKFIELD	2017	6/3/17
36.067417	-120.540276	Fresno	PREACHER VALLEY. 2 MILES SOUTH OF THE 198	2017	6/3/17
40.061257	-122.0224	Tehama	DYE CREEK	2017	6/3/17
35.656914	-121.188253	San Luis Obispo	HEARST RANCH NOT SURE OF EXACT LOCATION ON THE RA*	2017	6/3/17
39.858253	-122.378278	Tehama	BLACK BUTTE LAKE - 3 MILES FROM	2017	6/3/17
35.41786	-120.11186	San Luis Obispo	CARNAZZA HUNT CLUB	2017	6/3/17
35.85831	-120.65696	Monterey	CROSS COUNTY RD	2017	6/3/17
37.25713	-121.69798	Santa Clara	HP RANCH 1 MILE NORTH WEST OF DUNNE ROAD	2017	6/3/17
35.69052	-120.28527	San Luis Obispo	JACK RANCH 4 MILES SOUTH OF PARKFIELD	2017	6/3/17
36.213981	-121.119704	Monterey	KING CITY	2017	6/3/17
36.213981	-121.119704	Monterey	KING CITY	2017	6/3/17
39.302169	-122.48838	Colusa	LADOGA	2017	6/3/17
35.026732	-118.72547	Kern	Tejon Ranch	2017	6/3/17
35.026732	-118.72547	Kern	Tejon ranch	2017	6/3/17
35.026732	-118.72547	Kern	Tejon Ranch	2017	6/3/17
36.804887	-121.179199	San Benito	ELKHORN RANCH	2017	6/4/17
39.11914	-121.283569	Yuba	maps to Yuba Co - updated Co within WA	2017	6/4/17
37.343959	-121.451111	Santa Clara	BROADSIDE BOARS HUNTING ADVENTURES	2017	6/4/17
40.037052	-122.52537	Tehama	1 MILE WEST OF LOWERY R.D.	2017	6/4/17
35.794603	-120.662842	Monterey	VINEYARD CANYON RD 7 MILES NE OF SAN MIGUEL	2017	6/4/17
37.31661	-121.905233	Santa Clara	RANCHO YERBA BUENA, SANTA CLARA, CAL. OLD RANCH*	2017	6/4/17
36.662459	-121.167422	San Benito	ELKHORN RANCH	2017	6/4/17
35.90905	-120.867022	Monterey	remap - BRADLEY, 5 MILES NW	2017	6/4/17
35.90905	-120.867022	Monterey	BRADLEY, 5 MILES NW OF	2017	6/4/17
35.41786	-120.11186	San Luis Obispo	CARNAZZA HUNT CLUB	2017	6/4/17
40.616	-122.029	Shasta	COW CREEK RANCH	2017	6/4/17
35.69052	-120.28527	San Luis Obispo	JACK RANCH 4 MILES SOUTH OF PARKFIELD	2017	6/4/17
36.83039	-121.186165	San Benito	Quien Sabe **CDFW (KMR) No harvest report submitte	2017	6/4/17
36.83039	-121.186165	San Benito	Quien Sabe **CDFW (KMR) No harvest report submitte	2017	6/4/17
36.029575	-120.895272	Monterey	SAN ARDO	2017	6/4/17
36.828344	-121.289923	San Benito	SANTA ANNA VALLEY	2017	6/4/17
35.855686	-120.603268	Monterey	VINEYARD CANYON ROAD	2017	6/4/17
36.821341	-121.136588	San Benito	REYNOSA PEAK	2017	6/4/17
35.90905	-120.867022	Monterey	BRADLEY, 5 MILES NW OF	2017	6/5/17
35.90905	-120.867022	Monterey	BRADLEY, 5 MILES NW OF	2017	6/5/17
38.819247	-122.951946	Sonoma	10 MILES UP GEYSERS ROAD FROM CLOVERDALE	2017	6/6/17
35.602532	-121.073627	San Luis Obispo	SAN SIMEON CREEK RD	2017	6/6/17
35.820179	-120.95192	Monterey	2 MILES WEST OF LAKE SAN ANTONIO	2017	6/6/17
36.679666	-121.297517	San Benito	FOX CREEK RANCH OFF OF CIENEGA RD.	2017	6/6/17
37.502222	-120.238333	Mariposa	HORNITAS	2017	6/6/17
35.46859	-120.37911	San Luis Obispo	LA PANZA ROAD &58 600 215	2017	6/6/17
36.615528	-121.794434	Monterey	5 MILES FROM NW OF BRADLEY, CALIFORNIA	2017	6/7/17
35.888494	-120.377541	Monterey	3 MILES WEST PARKFIELD	2017	6/7/17
39.772395	-122.399883	Glenn	BLACK BUTTE LAKE SOUTHEAST OF BURRIS CREEK	2017	6/7/17
34.354	-119.168218	Ventura	remap based on existing	2017	6/7/17
39.302169	-122.489126	Colusa	LODOGA, CA	2017	6/7/17
36.815392	-121.445844	San Benito	SAN JUSTO RESERVOIR	2017	6/7/17
35.897746	-121.055081	Monterey	FORT HUNTER LIGGETT. SECTION 29. 3MIL SOUTH OF LO*	2017	6/8/17
38.673248	-122.319589	Napa	NORTH OF THE PUTAH CREEK ARM OF LAKE BERRYESSA, N*	2017	6/8/17
40.286384	-122.462926	Tehama	SMITH RANCH, TEHAMA COUNTY, HIGHWAY 36	2017	6/8/17
36.021336	-120.904884	Monterey	SAN ARDO	2017	6/8/17
39.228317	-123.10451	Mendocino	POTTER VALLEY HWY 20	2017	6/8/17
38.668356	-122.255859	Napa	KNOXVILLE	2017	6/8/17
36.18839	-118.829895	Tulare	MARRIT RANCH	2017	6/8/17
35.549856	-120.109577	San Luis Obispo	TWISSELMAN RANCH 1/4 MILE NORTH OF BITTERWATER RO*	2017	6/8/17
35.547862	-120.108891	San Luis Obispo	TWISSELMAN RANCH 1/4 MILE WEST OF BITTERWATER ROAD	2017	6/8/17
36.271819	-121.358843	Monterey	3 MI WEST OF GREENFIELD BRIDGE	2017	6/8/17
39.840968	-122.573433	Tehama	1/2 MILE EAST NEWVILLE RD.	2017	6/8/17
40.183595	-122.376537	Tehama	PINE CREEK	2017	6/8/17
39.178018	-123.024706	Lake	COW MOUNTAIN, BLUE LAKES	2017	6/8/17
39.166402	-123.024706	Lake	COW MOUNTAIN, BLUE LAKES	2017	6/8/17
38.885178	-121.96978	Yolo	DUNNIGAN	2017	6/8/17
39.330969	-122.356796	Colusa	7 MILES WEST OF SITES	2017	6/9/17
40.441721	-121.979828	Shasta	NORTH BATTLE CREEK	2017	6/9/17
39.034436	-123.378879	Mendocino	PRIVATE PROPERTY NEAREST "LANDMARK" IS ELKE VINYA*	2017	6/9/17
40.049924	-122.55455	Tehama	BURROWS RANCH, ELDER CREEK	2017	6/9/17
40.325235	-124.289046	Humboldt	remap site used Petrolia xy	2017	6/9/17
36.841397	-121.580014	San Benito	SAN JUAN BAUTISTA CA, 2 MILE WEST	2017	6/9/17
35.863779	-120.615104	Monterey	BRADLEY, 10 MILES EAST OF	2017	6/9/17
35.752347	-120.697432	San Luis Obispo	SAN MIGUEL	2017	6/9/17
35.026732	-118.72547	Kern	Tejon Ranch	2017	6/9/17
38.806618	-123.333549	Sonoma	ROCK PILE RANCH	2017	6/9/17
35.7765	-120.6972	San Luis Obispo	INDIAN VALLEY	2017	6/9/17
36.165042	-120.95295	Monterey	15 MILES EAST OF SAN LUCAS	2017	6/10/17
40.095933	-122.056904	Tehama	DYE CREEK	2017	6/10/17
35.705158	-120.460721	San Luis Obispo	5 MILES NORTH OF WHEATLEY GARDENS	2017	6/10/17
35.931267	-120.877562	Monterey	SOUTH OF KING CITY	2017	6/10/17
35.932787	-120.87759	Monterey	30 MILES SOUTH OF KING CITY	2017	6/10/17
38.927152	-122.652191	Lake	DIVE LAKES	2017	6/10/17
35.645161	-120.250082	San Luis Obispo	2 MILES FROM GILLIS CANYON ROAD	2017	6/10/17
39.173948	-123.017733	Lake	BLUE LAKES	2017	6/10/17
35.86275	-120.710775	Monterey	BRADLEY, 5 MILES EAST OF	2017	6/10/17
35.90905	-120.867022	Monterey	BRADLEY, 5 MILES NW OF	2017	6/10/17
40.046638	-122.579987	Tehama	BURROWS RANCH	2017	6/10/17
36.013232	-121.234667	Monterey	FORT HUNTER LIGGETT AREA 29	2017	6/10/17
38.7741	-123.2142	Sonoma	ROCKPILE RANCH	2017	6/10/17
36.077568	-118.940688	Tulare	SUCCESS LAKE	2017	6/10/17
35.026732	-118.72547	Kern	Tejon Ranch	2017	6/10/17
37.399278	-121.319962	Stanislaus	3/4 MILE FROM MIKE'S PEAK	2017	6/11/17
35.867352	-120.88377	Monterey	BRADLEY VINEYARDS, JOLON ROAD	2017	6/11/17
38.83222	-122.086945	Yolo	GUINDA RIDGE	2017	6/11/17
35.660365	-120.23798	San Luis Obispo	1 MILE BITTERWATER	2017	6/11/17
39.039453	-121.05423	Nevada	CAMP FAR WEST LAKE, FEW MILES EAST OF	2017	6/11/17
36.257563	-120.763092	San Benito	NEAR COLINGA RD	2017	6/11/17
35.313601	-120.372803	San Luis Obispo	BLACK MOUTAN	2017	6/11/17
40.656972	-121.948242	Shasta	COW CREEK RANCH SOUTH 30 MILES APPROX. FRO*	2017	6/11/17
36.393602	-120.983849	San Benito	COLINGA RD, NEAR KING CITY	2017	6/11/17
36.38954	-120.976338	San Benito	SAN BONITO COALINGA ROAD, ROUTE 25	2017	6/11/17
36.239684	-121.479658	Monterey	ARROYO SECO	2017	6/11/17
35.90905	-120.867022	Monterey	BRADLEY, 5 MILES NW OF	2017	6/11/17
35.724619	-120.579015	San Luis Obispo	HOG CANYON EXTENSION ROAD	2017	6/11/17
37.046825	-121.385882	Santa Clara	KICK HAM RANCH. 5 MILES SOUTH OF GILROY	2017	6/11/17
38.7741	-123.2142	Sonoma	ROCKPILE RANCH	2017	6/11/17
35.85344	-120.610657	Monterey	12 MILES WEST OF PARKFIELD	2017	6/12/17
35.906849	-120.613403	Monterey	12 MILES WEST OF PARKFIELD	2017	6/12/17
35.904347	-120.562077	Monterey	3 MILES FROM VINEYARD CANYON RD	2017	6/12/17
37.271014	-121.680225	Santa Clara	SAN FELIPE RANCH	2017	6/13/17
35.597189	-120.340585	San Luis Obispo	SHANDON	2017	6/13/17
35.899619	-120.559759	Monterey	3.5 MILES FROM VINEYARD CANYON RD. SAN MIGUEL,CA	2017	6/13/17
39.178018	-123.024706	Lake	COW MOUNTAIN, BLUE LAKES	2017	6/13/17
38.684438	-123.037949	Sonoma	SCAGGS SPRING ROAD	2017	6/14/17
35.222063	-119.97345	San Luis Obispo	AMERICAN RANCH	2017	6/14/17
39.525907	-122.442627	Glenn	8 MILES WEST OF ARTOIS	2017	6/14/17
35.799202	-120.539843	Monterey	remap existing	2017	6/14/17
37.087722	-121.322987	Santa Clara	LAKE MOUNTAIN 5M N OF HWY 152	2017	6/14/17
37.087722	-121.322987	Santa Clara	LAKE MOUNTAIN NORTH OF HIGHWAY 152	2017	6/14/17
38.305194	-122.000245	Solano	VACAVILLE	2017	6/15/17
35.862694	-120.763921	Monterey	BRADLEY, 2 MILES EAST OF	2017	6/15/17
35.026732	-118.72547	Kern	TEJON RANCH	2017	6/15/17
35.9024	-120.460968	Monterey	PARKFIELD	2017	6/16/17
38.992414	-123.21888	Mendocino	SANEL MOUNTAIN	2017	6/16/17
36.510809	-121.363188	Monterey	GLORIA ROAD	2017	6/16/17
39.84334	-123.348999	Mendocino	APPROX 30 MILES FROM COVELO, CA	2017	6/16/17
35.69052	-120.28527	San Luis Obispo	JACK RANCH 4 MILES SOUTH OF PARKFIELD	2017	6/16/17
37.341707	-121.643015	Santa Clara	MT. HAMILTON	2017	6/16/17
39.310102	-122.334748	Colusa	SITES	2017	6/16/17
35.912967	-121.015091	Monterey	JOLON RD	2017	6/17/17
35.62589	-120.231586	San Luis Obispo	CHOLAME RANCH	2017	6/17/17
35.676029	-120.416473	San Luis Obispo	WHITE RANCH	2017	6/17/17
35.623256	-120.189228	Kern	SHANDON, 15 MILES FROM	2017	6/17/17
35.640784	-120.210074	San Luis Obispo	15 MILES FROM SHANDON	2017	6/17/17
38.866444	-123.184204	Mendocino	BOONEVILLE	2017	6/17/17
35.818248	-120.481246	Monterey	HOG CANYON, 10 MILES WEST HIGHWAY 46	2017	6/17/17
38.397644	-122.175694	Napa	2 MI. W . OF BLUE RIDGE	2017	6/17/17
36.138984	-118.833618	Tulare	5 MILES WEST OF DOWNTOWN SPRIGVILLE	2017	6/17/17
39.310102	-122.334748	Colusa	remap from existing	2017	6/17/17
35.954932	-121.126198	Monterey	LOCKWOOD STORE, 2 MILES NORTH OF	2017	6/17/17
35.145805	-119.861522	San Luis Obispo	CARRIZO PLAINS 2 MILES NORTH OF PAINTED ROCK	2017	6/17/17
40.616	-122.029	Shasta	COW CREEK RANCH	2017	6/17/17
37.71343	-122.012036	Alameda	EDEN CANYON, 3 miles East of Castro Valley	2017	6/17/17
36.213981	-121.119704	Monterey	King City	2017	6/17/17
38.838366	-123.004866	Sonoma	LAKE SONOMA, 8 MILES NORTH OF	2017	6/17/17
35.95554	-120.433561	Monterey	PARKFIELD, 3 MILES NORTH OF	2017	6/17/17
35.026732	-118.72547	Kern	Tejon Ranch	2017	6/17/17
35.731291	-120.505552	San Luis Obispo	WHITLEY GARDENS, 5 MI NORTH OF	2017	6/17/17
35.69052	-120.28527	San Luis Obispo	Jack Ranch **CDFW (KMR) No harvest report submitte	2017	6/17/17
35.69052	-120.28527	San Luis Obispo	Jack Ranch **CDFW (KMR) No harvest report submitte	2017	6/17/17
35.69052	-120.28527	San Luis Obispo	Jack Ranch **CDFW (KMR) No harvest report submitte	2017	6/17/17
38.443758	-122.025801	Solano	VACAVILLE, NEAR CANTELOW ROAD	2017	6/18/17
34.978515	-118.851279	Kern	OFF LAVAL RD E. I-5	2017	6/18/17
35.368861	-120.311544	San Luis Obispo	NAVAGO	2017	6/18/17
35.282037	-120.639438	San Luis Obispo	SAN LUIS OBISPO	2017	6/18/17
35.026732	-118.72547	Kern	Tejon Ranch	2017	6/18/17
35.026732	-118.72547	Kern	Tejon Ranch	2017	6/18/17
39.043336	-122.305298	Colusa	3.5 MILES NORTH OF SITES	2017	6/19/17
35.515207	-118.876619	Kern	SMOOT RANCH OFF ROUND MTN RD & 5 MILES EAST GRANI*	2017	6/19/17
36.016615	-120.88995	Monterey	SAN ARDO 2 MILES	2017	6/19/17
39.307951	-122.395156	Colusa	REMAP SITES TOWN SQUARE, 3 1/2 MILES FROM	2017	6/19/17
36.058869	-121.157227	Monterey	2 MILES HIGHWAY 198 AND PRIEST VALLEY ROAD	2017	6/20/17
37.031334	-121.510903	Santa Clara	CREWS RD, GILROY, CA	2017	6/20/17
38.706611	-123.205856	Sonoma	7 MILES NORTH OF SKAGGS SPRING ROAD	2017	6/20/17
35.747164	-118.720596	Kern	GLENVILLE, CA	2017	6/20/17
35.627073	-120.691147	San Luis Obispo	PASO ROBLES	2017	6/20/17
38.972706	-123.11758	Mendocino	remap xy - HOPLAND	2017	6/21/17
35.752347	-120.697432	San Luis Obispo	San Miguel	2017	6/21/17
38.356863	-121.943398	Solano	VACAVILLE	2017	6/21/17
35.818927	-120.993462	Monterey	SMITH RANCH, 5 MI W. OF LAKE SAN ANTONIO	2017	6/22/17
36.396968	-121.317902	Monterey	SOLEDAD..BONE FLAT	2017	6/22/17
36.49532	-121.070795	San Benito	3 MILES EAST OF PINNACLES NATIONAL PARK	2017	6/22/17
35.542284	-120.184078	San Luis Obispo	2 MILES NORTH OF BITTERWATER ROAD. I THINK THE RA*	2017	6/22/17
35.626047	-120.621643	San Luis Obispo	2 MILES FROM BITTERWATER ROAD	2017	6/22/17
35.90905	-120.867022	Monterey	BRADLEY, 5 MILES NW OF	2017	6/22/17
35.90905	-120.867022	Monterey	BRADLEY, 5 MILES NW OF	2017	6/22/17
35.90905	-120.867022	Monterey	BRADLEY, 5 MILES NW OF	2017	6/22/17
35.69777	-120.5669	San Luis Obispo	JOHANSING RANCH	2017	6/22/17
35.6416	-120.20966	San Luis Obispo	TWISSELMAN RANCH Road 2 mile Bitterwater	2017	6/22/17
36.366157	-121.147215	Monterey	TOPO RD BEFORE THE SWITCHBACK	2017	6/23/17
39.17863	-122.966237	Lake	COW MOUNTAIN, BLUELAKES	2017	6/23/17
36.359375	-121.234131	Monterey	10 MILES EAST OF GREENFIELD	2017	6/23/17
40.046638	-122.579987	Tehama	BURROUS RANCH - EIDER CREEK	2017	6/23/17
36.313303	-121.064826	Monterey	GREENFIELD, 10 MILES EAST OF	2017	6/23/17
40.027336	-123.487696	Trinity	ISLAND MOUNTAIN TRINITY COUNTY	2017	6/23/17
38.947956	-123.216117	Mendocino	SANEL MOUNTAIN	2017	6/23/17
35.808904	-120.981445	Monterey	1/2 MILE WEST OF SAN ANTONIO LAKE. HAGLE RANCH.	2017	6/24/17
36.401828	-120.99179	San Benito	COALINGA CROSS HWY 25	2017	6/24/17
39.076776	-123.022156	Lake	COW MOUNTAIN	2017	6/24/17
37.439463	-121.337262	Stanislaus	4 MILES FROM FRANK RAINES OHV PARK	2017	6/24/17
36.925732	-121.123032	Merced	EAST OF RENOSA PEAK	2017	6/24/17
38.406063	-122.214317	Napa	DANE RANCH HWY 121	2017	6/24/17
40.252968	-122.349844	Tehama	NORTH OF HWY 36 AND MCCOY ROAD	2017	6/24/17
40.26001	-122.35641	Tehama	NORTH OF HWY 36 AND MCCOY RD	2017	6/24/17
35.922874	-120.892853	Monterey	5 MILES NORTHWEST OF BRADLEY	2017	6/24/17
37.462609	-120.283728	Mariposa	HORNITOS, CA	2017	6/24/17
35.480389	-120.019832	San Luis Obispo	TWISSLEMAN RANCH THE LAT LONG IS AN ESTIMATE - *	2017	6/24/17
36.315125	-121.261597	Monterey	10 MILES EAST OF GREENFIELD	2017	6/24/17
36.894262	-121.11026	Merced	EAST OF RENOSA PEAK	2017	6/24/17
34.852692	-118.832588	Kern	TEJON RANCH	2017	6/24/17
40.195659	-122.211914	Tehama	BURROWS RANCH	2017	6/24/17
37.116526	-121.635132	Santa Clara	MALECH RANCH	2017	6/24/17
36.555154	-119.222603	Tulare	RPD 148. AVE 428	2017	6/24/17
39.009583	-123.365294	Mendocino	remap exitsting	2017	6/24/17
40.046638	-122.579987	Tehama	remapp xy	2017	6/24/17
35.863779	-120.615104	Monterey	BRADLEY, 10 MILES EAST OF	2017	6/24/17
35.86275	-120.710775	Monterey	BRADLEY, 5 MILES EAST OF	2017	6/24/17
40.046638	-122.579987	Tehama	BURROWS RANCH - ELDER CREEK	2017	6/24/17
39.178018	-123.024706	Lake	COW MOUNTAIN, BLUE LAKES	2017	6/24/17
40.317982	-122.188422	Tehama	JELLYS FERRY RD. JELLYS FERRY BRIDGE	2017	6/24/17
35.900753	-120.543004	Monterey	PARKFIELD, 6 MILES WEST OF	2017	6/24/17
40.362637	-124.133379	Humboldt	RAINBOW RIDGE	2017	6/24/17
36.029575	-120.895272	Monterey	SAN ARDO	2017	6/24/17
39.878122	-123.44582	Mendocino	SPY ROCK	2017	6/24/17
39.878122	-123.44582	Mendocino	SPY ROCK	2017	6/24/17
35.026732	-118.72547	Kern	Tejon Ranch	2017	6/24/17
35.6416	-120.20966	San Luis Obispo	TWISSELMAN RANCH 1 mi Bitterwater Rd	2017	6/24/17
37.414939	-120.101844	Mariposa	CATHEYS VALLEY	2017	6/24/17
36.821341	-121.136588	San Benito	Reynosa peak	2017	6/24/17
36.967626	-119.410057	Fresno	SEMINOLE BURROUGH VALLEY RD.	2017	6/25/17
35.917416	-120.846554	Monterey	SAN ARDO	2017	6/25/17
37.712989	-122.005513	Alameda	1 MILE NORTH OF I580, 1/2 MILE EAST OF EDEN CANYO*	2017	6/25/17
39.910314	-122.064714	Tehama	SOUTH 2 MILES FROM VINA CA	2017	6/25/17
36.862043	-121.26709	Monterey	CAMP ROBERTS	2017	6/25/17
36.323977	-120.882568	San Benito	RIST RANCH, APPROX 12MILES EAST OF HWY 101	2017	6/25/17
38.820452	-122.331511	Napa	KNOXVILLE WILDLIFE AREA	2017	6/25/17
36.097886	-120.881281	Monterey	PINE VALLEY ROAD	2017	6/25/17
39.942164	-123.414968	Mendocino	SPY ROCK 20MILES FROM COVELO	2017	6/27/17
37.169614	-121.541912	Santa Clara	ANDERSON LAKE, 4 MILES FROM	2017	6/27/17
35.90905	-120.867022	Monterey	BRADLEY, 5 MILES NW OF	2017	6/27/17
38.50844	-123.225777	Sonoma	FORT ROSS, 1 MILE SOUTH OF	2017	6/27/17
35.704756	-120.424232	San Luis Obispo	HWY 46, 3 MILES NORTH OF	2017	6/27/17
35.750905	-120.52947	San Luis Obispo	Keys Cnyn **CDFW (KMR) No harvest report submitted	2017	6/27/17
39.222021	-121.81405	Sutter	SUTTER BUTTES	2017	6/27/17
35.715415	-120.861148	San Luis Obispo	WHITE RANCH	2017	6/27/17
37.124191	-121.084442	Merced	2 MILES WEST OF SANTA NELLA	2017	6/28/17
37.122001	-121.085472	Merced	2 MILES WEST OF SANTA NELLA	2017	6/28/17
37.123096	-121.085129	Merced	2 MILES WEST OF SANTA NELLA	2017	6/28/17
37.123918	-121.083755	Merced	2 MILES WEST OF SANTA NELLA	2017	6/28/17
37.12337	-121.083755	Merced	2 WEST OF SANTA NELLA	2017	6/28/17
37.121454	-121.085815	Merced	2 MILES WEST SANTA NELLA	2017	6/28/17
37.123644	-121.087532	Merced	2 MILES WEST OF SANTA NELLA	2017	6/28/17
36.195906	-119.020901	Tulare	PRIVATE RANCH ON CORNER OF LINDMORE AVE AND RD 244	2017	6/28/17
37.103384	-120.683441	Merced	2 MILES WEST OF SANTA NELLA	2017	6/28/17
37.124191	-121.082039	Merced	2 MIL WEST OF SANTA NELLA	2017	6/28/17
37.124465	-121.085987	Merced	2 MILES WEST OF SANTA NELLA	2017	6/28/17
35.424075	-120.545551	San Luis Obispo	CALF CANYON VINEYARDSIX	2017	6/28/17
36.293753	-121.131648	Monterey	KING CITY, 5 MILES NORTH OF	2017	6/28/17
36.212454	-120.941338	Monterey	TOPO RANCH	2017	6/28/17
36.487667	-120.674968	San Benito	remap based on existing - NEW IDRIA, 5 MILES	2017	6/29/17
39.755739	-122.390721	Glenn	BLACK BUTTE LAKE	2017	6/29/17
37.73746	-122.0527	Alameda	CULL CANYON	2017	6/29/17
36.013232	-121.234667	Monterey	FORT HUNTER LIGGETT AREA 29	2017	6/29/17
37.50204	-120.238375	Mariposa	HORNITOS	2017	6/29/17
36.532849	-121.235565	San Benito	Pinnacles, 5 miles west of	2017	6/29/17
36.822478	-121.217995	San Benito	QUEIN SABE RANCH - GREEN CANYON	2017	6/30/17
39.781102	-122.54837	Glenn	NEWVILLE, 1 MILE WEST OF	2017	6/30/17
37.289026	-119.864691	Madera	NORTH OF RAYMOND	2017	6/30/17
37.072871	-121.514141	Santa Clara	GILROY	2017	6/30/17
36.541708	-121.700921	Monterey	2 MI MT TORO	2017	6/30/17
35.278317	-120.651855	San Luis Obispo	VINEYARD DR AND PEACHY CANYON RD TEMPLETON	2017	6/30/17
36.321677	-121.243291	Monterey	remap existing	2017	6/30/17
35.816325	-120.868762	Monterey	BRADLEY, 5 MILES SW OF	2017	6/30/17
35.816325	-120.868762	Monterey	BRADLEY, 5 MILES SW OF	2017	6/30/17
39.98284	-123.63945	Mendocino	BELL SPRINGS RD	2017	6/30/17
39.755739	-122.390721	Glenn	BLACK BUTTE LAKE	2017	6/30/17
36.142301	-120.576268	Fresno	COALINGA, 12 MILES WEST OF	2017	6/30/17
39.178018	-123.024706	Lake	COW MOUNTAIN, BLUE LAKES	2017	6/30/17
35.900753	-120.543004	Monterey	PARKFIELD, 6 MILES WEST OF	2017	6/30/17
35.629282	-120.920319	San Luis Obispo	PASO ROBLES, 13 MILES WEST	2017	6/30/17
38.926297	-123.171844	Mendocino	SOUTH DUNCAN'S PEAK	2017	7/1/17
35.887173	-121.037264	Monterey	FORT HUNTER LIGGETT. SECTION 29. SOUTH OF LOCKWOOD, CA OF INTERLAKE ROAD.	2017	7/1/17
38.492294	-122.173462	Napa	2 MILES SOUTH OF THE CORNER STORE	2017	7/1/17
36.799389	-121.286316	San Benito	GREEN CANYON, SANTA ANITA RD.	2017	7/1/17
40.437279	-122.580643	Shasta	7 MILES SOUTHWEST OF ONO	2017	7/1/17
38.778176	-123.079834	Sonoma	COOLEY RANCH	2017	7/1/17
35.82623	-120.430963	Monterey	PARKFIELD, 5 MILES SOUTH OF	2017	7/1/17
39.800341	-123.525055	Mendocino	2 MILES EAST ON SPY ROCK ROAD	2017	7/2/17
35.809652	-121.01052	Monterey	4 MILES WEST OF SAN ANTONIO LAKE	2017	7/2/17
38.224909	-122.211742	Napa	FAGUNDES RANCH HWY 12	2017	7/2/17
35.452132	-120.37724	San Luis Obispo	CALF CANYON VINEYARD, 1/2 MILE WEST OF POZO RD.	2017	7/2/17
37.390186	-121.480113	Santa Clara	FORD CANYON	2017	7/2/17
38.833289	-122.935638	Sonoma	NEAR GEYSERS	2017	7/2/17
40.371659	-122.294312	Tehama	COTTONWOOD	2017	7/2/17
39.191052	-122.391432	Colusa	BEAR VALLEY RANCH	2017	7/4/17
39.105852	-122.369459	Colusa	BEAR VALLEY RANCH	2017	7/4/17
38.837568	-123.218536	Mendocino	ROCKPILE ROAD NORTH OF THE KELLY RD.	2017	7/4/17
35.942436	-120.948486	Monterey	ARROYO SECO RD	2017	7/4/17
35.867908	-121.040325	Monterey	FORT HUNTER LIGGETT	2017	7/4/17
35.67947	-121.239967	San Luis Obispo	HEARST RANCH	2017	7/4/17
35.684629	-121.257133	San Luis Obispo	HEARST RANCH	2017	7/4/17
37.233041	-121.581665	Santa Clara	HP RANCH ,SIZER LAKE	2017	7/5/17
36.213971	-121.085989	Monterey	2 MILES FROM KING CITY	2017	7/5/17
35.848709	-120.970116	Monterey	FORT HUNTER LIGGETT	2017	7/6/17
38.775231	-122.115097	Yolo	23750 COUNTY RD 15 B, CAPAY, CA. (3 MILES EAST	2017	7/6/17
35.898555	-120.398432	Monterey	PARKFIELD, 2 MIlES EAST	2017	7/6/17
39.509689	-122.355183	Glenn	THUNDER HILL, 1/2 MILE NORTH OF	2017	7/6/17
39.321019	-122.357483	Colusa	6 MILES WEST OF SITES	2017	7/7/17
35.906849	-120.444489	Monterey	5 MILES NORTH OF PARKFIELD	2017	7/7/17
35.890163	-120.896645	Monterey	5 MILES NW OF BRADLEY	2017	7/7/17
35.818459	-120.7164	Monterey	PORTUGUESE CANYON	2017	7/7/17
38.716555	-123.117073	Sonoma	2 MILES NORTH OF LAKE SONOMA.	2017	7/7/17
37.882323	-121.833202	Contra Costa	NEAR MARSH CREEK ROAD	2017	7/8/17
36.981712	-121.182461	Merced	TWO MILE SOUTHWEST OF SAN LUIS RESERVOIR.	2017	7/8/17
36.080281	-121.262074	Monterey	FORT HUNTER LIGGETT	2017	7/8/17
36.265314	-120.945053	Monterey	HIGHWAY 25/ LONOAK RD.	2017	7/8/17
35.931629	-120.864522	Monterey	SAN ARDO	2017	7/8/17
37.3895	-120.216454	Mariposa	INDIAN GULCH	2017	7/8/17
37.097432	-121.19477	Merced	COTTONWOOD NWA	2017	7/8/17
39.372399	-122.433754	Colusa	LADOGA CA	2017	7/10/17
39.371763	-122.437997	Colusa	LADOGA, CA	2017	7/10/17
35.916465	-120.843086	Monterey	SAN ARDO	2017	7/10/17
35.395907	-120.607738	San Luis Obispo	11000 BLOCK OF WALNUT AVENUE, SANTA MARGARITA,CA, 93453	2017	7/10/17
35.407773	-120.614927	San Luis Obispo	1900 BLOCK OF WALNUT AVE, 1 MILE WEST OF EL CAMINO REAL, ATASCADERO, CA 93422.	2017	7/10/17
38.301321	-122.125397	Solano	5225 WILLIMA RD. FAIRFIELD CA. 94534	2017	7/10/17
37.705587	-122.016499	Alameda	2 MILES EAST OF CASTRO VALLEY	2017	7/11/17
35.648369	-120.627136	San Luis Obispo	PARKFIELD, 1.5 MILES WEST	2017	7/11/17
35.378973	-120.39196	San Luis Obispo	LAS PELITAS RANCH	2017	7/11/17
35.335964	-120.040483	San Luis Obispo	RANCH SOUTH OF HWY 58 1/2 MILE EAST OF HWY 72	2017	7/11/17
35.87455	-120.88089	Monterey	LOCKWOOD, CALIFORNIA. NEAR JOLON RD ON PRIVATE RANCH.	2017	7/11/17
35.469618	-120.552979	San Luis Obispo	WHITE RANCH	2017	7/12/17
37.097432	-121.19477	Merced	COTTONWOOD WILDLIFE AREA	2017	7/12/17
37.097432	-121.19477	Merced	COTTONWOOD WILDLIFE AREA	2017	7/12/17
39.357343	-122.389549	Colusa	LODOGA, CA. 7 MILES EAST OF LODOGA	2017	7/14/17
37.083667	-121.218338	Merced	COTTONWOOD CREEK WILDLIFE AREA 1.5 MILES FROM HWY 152	2017	7/14/17
36.289579	-120.973721	Monterey	HWY 25	2017	7/15/17
36.190254	-120.692056	Monterey	PRIEST VALLEY	2017	7/15/17
38.848899	-122.093253	Yolo	MUSHOAK RANCH	2017	7/15/17
36.936721	-119.270325	Fresno	5 MILES NORTH OF PINE FLAT	2017	7/16/17
37.080089	-121.223027	Merced	UPPER COTTONWOOD WILDLIFE AREA	2017	7/17/17
35.727841	-120.554695	San Luis Obispo	46 EAST/HOG CANYON	2017	7/17/17
38.596749	-122.03124	Yolo	CR 29 WEST OF CR 88, WINTERS CALIFORNIA	2017	7/18/17
39.759991	-122.342377	Glenn	BLACK BUTTE RESEVVIOR	2017	7/19/17
37.295086	-121.699505	Santa Clara	SAN FELIPE RANCH	2017	7/19/17
37.255405	-121.680708	Santa Clara	SIZER	2017	7/19/17
39.541828	-122.486207	Glenn	15 MILES AWAY FROM WILLOWS BY ROAD 300 - HIGHWAY 162	2017	7/21/17
39.542259	-122.486207	Glenn	15 MILES AWAY FROM WILLOWS BY ROAD 300 - HIGHWAY 162	2017	7/21/17
36.387939	-120.900421	San Benito	1 MILE WEST OF RED MOUNTIAN	2017	7/21/17
35.848533	-120.344528	Monterey	CALIFORNIA CANYON, PARKFIELD	2017	7/21/17
35.848533	-120.344528	Monterey	CALIFORNIA CANYON, PARKFIELD	2017	7/21/17
35.65524	-120.375628	San Luis Obispo	SHANDON	2017	7/21/17
36.214363	-121.077576	Monterey	5 MILES FRO KING CITY	2017	7/22/17
35.715542	-120.571818	San Luis Obispo	HOG CANYON, 46 EAST	2017	7/22/17
35.699198	-120.419726	San Luis Obispo	BITTERWATER OUTFITTERS LAND	2017	7/22/17
34.831982	-120.56036	Santa Barbara	500 YARDS FROM PASSING BY TRAIN TRACKS IN VANDENBERG AFB IN C-1 TRAINING AREA	2017	7/22/17
38.764382	-123.366589	Sonoma	38.7643820 -123.3665893	2017	7/22/17
39.198205	-121.790035	Sutter	SOUTH SIDE OF THE SUTTER BUTTES OFF OF KELLOGG RD.	2017	7/22/17
39.647997	-122.005005	Glenn	NORTH BUTTE AVENUE	2017	7/22/17
38.592455	-123.172188	Sonoma	SENAL MOUNTAIN	2017	7/22/17
40.099347	-122.372074	Tehama	17200 RED BANK ROAD - ABOUT TEN MILES WEST OF RED BLUFF	2017	7/23/17
39.138049	-122.918816	Lake	NEAR HWY 20 IN LAKEPORT.	2017	7/24/17
34.863653	-120.591658	Santa Barbara	VANDENBERG AIR FORCE BASE AREA C1	2017	7/24/17
34.856355	-120.598598	Santa Barbara	VANDENBERG AIR FORCE BASE IN HUNTING AREA C1.	2017	7/24/17
38.302685	-122.011811	Solano	VACAVILLE	2017	7/24/17
36.477344	-121.722336	Monterey	CARMEL VALLEY BY DOUGLAS RANCH	2017	7/25/17
38.818239	-123.010834	Sonoma	SULPHUR CREEK	2017	7/25/17
35.306176	-118.614597	Kern	0.5 MILES SOUTH OF HOUSE SPRING, TOLLHOUSE RANCH.	2017	7/28/17
35.90747	-120.905862	Monterey	5 MILES NORTH OF BRADLEY	2017	7/28/17
35.440791	-120.444763	San Luis Obispo	SOUTH OF CRESTON	2017	7/28/17
38.706145	-123.167159	Sonoma	5 MILES NORTH OF LAKE SONOMA	2017	7/28/17
35.303303	-118.619723	Kern	0.6 MILES SOUTHWEST OF HOUSE SPRING, TOLLHOUSE RANCH.	2017	7/29/17
35.898506	-120.896473	Monterey	5 MI NW OF BRADLEY	2017	7/29/17
35.907202	-120.879775	Monterey	5 MILES NORTH WEST OF BRADLEY	2017	7/29/17
35.890163	-120.886002	Monterey	5 MILES NW OF BRADLEY	2017	7/29/17
35.891553	-120.906773	Monterey	5 MILES NW OF BRADLEY	2017	7/29/17
36.255348	-120.936813	Monterey	HIGHWAY 25	2017	7/29/17
35.840082	-120.397797	Monterey	JACK RANCH 5 MILES SOUTH OF PARKFIELD	2017	7/29/17
35.896368	-118.834391	Tulare	4.5 MILES EAST OF FOUNTAIN SPRINGS	2017	7/29/17
39.141537	-122.436892	Colusa	BEAR VALLEY RANCH	2017	7/29/17
39.230975	-123.281305	Mendocino	YORK CREEK RANCH 5 MI NW OF UKIAH	2017	7/30/17
37.320653	-121.531677	Santa Clara	12 MILES SE OF LICK OBSERVATORY	2017	7/30/17
39.876019	-122.025146	Butte	DYE CREEK RANCH	2017	7/30/17
35.313162	-118.6132	Kern	200 YARDS EAST OF HOUSE SPRING, TOLLHOUSE RANCH.	2017	7/31/17
35.304976	-118.615549	Kern	HOUSE SPRING: TOLLHOUSE RANCH:CALIENTE CA	2017	7/31/17
35.302985	-118.616292	Kern	HOUSE SPRINGS: TOLLHOUSE RANCH. CALIENTE, CA	2017	7/31/17
35.831175	-120.886688	Monterey	BRADLEY, NORTH OF LAKE SAN ANTONIO	2017	7/31/17
36.1534	-120.421143	Fresno	17 MILES WEST OF COALINGA.	2017	8/1/17
40.139521	-123.479828	Trinity	KETTENPOM	2017	8/1/17
37.216659	-121.123238	Merced	ORESTIMBA CREEK	2017	8/1/17
37.087722	-121.322987	Santa Clara	LAKE MOUNTAIN APPROX 5 TO 6 MILES NORTH OF hwy 152	2017	8/3/17
39.68678	-122.370486	Glenn	CO RD 28 @ CO RD B	2017	8/4/17
37.141809	-119.609306	Madera	HILDRETH-ONEALS	2017	8/4/17
37.041887	-121.208811	Merced	ARAT PEAK (1/2 MILE NORTH)	2017	8/4/17
37.032503	-121.427844	Santa Clara	KICKHAM RANCH	2017	8/4/17
37.0325	-121.427833	Santa Clara	OFF JAMIESON RD ON THE KICKHAM RANCH	2017	8/4/17
39.23154	-121.824646	Sutter	SUTTER BUTTES	2017	8/4/17
40.142665	-122.400656	Tehama	RED BANK	2017	8/4/17
40.141958	-122.415205	Tehama	RED BANKS	2017	8/4/17
39.478606	-122.244873	Glenn	LODOGA	2017	8/5/17
37.577236	-119.96933	Mariposa	HWY 140	2017	8/5/17
35.999396	-121.286316	Monterey	FT. HUNTER LIGGETT	2017	8/5/17
36.109866	-121.087704	Monterey	OASIS AND JOLON RD	2017	8/5/17
38.65551	-122.302551	Napa	4 MI N OF LAKE BERRYESSA	2017	8/5/17
36.404798	-120.937704	San Benito	BAUMGARTNER RANCH 3118 COALINGA ROAND	2017	8/5/17
35.701499	-120.464702	San Luis Obispo	5 MILES NE OF WHITLEY GARDENS	2017	8/5/17
36.371394	-121.035323	San Benito	BITTERWATER ROAD, 1 MILE FROM	2017	8/5/17
35.219679	-119.905815	San Luis Obispo	PAINTED ROCK	2017	8/6/17
37.310489	-121.760891	Santa Clara	EVERGREEN COLLEGE	2017	8/6/17
40.428995	-122.423658	Shasta	TMI.FROM WEST VALLEY HIGH SCHOOL	2017	8/8/17
37.176631	-121.246058	Stanislaus	10 MILES WEST OF SANTA NELLA, CA	2017	8/10/17
39.725145	-122.515068	Glenn	3 MILES NORTH EAST OF CHROME	2017	8/11/17
37.144371	-119.824686	Madera	1 MILE NE OF HENSLEY LAKE	2017	8/11/17
35.759074	-120.356225	San Luis Obispo	4 MILES NORTH OF SHANDON	2017	8/11/17
37.570171	-121.774006	Alameda	3 MILES E OF SAN ANTONIO RESERVOIR	2017	8/12/17
38.93895	-123.289583	Mendocino	1 MILE WEST OF MAPLE CREEK.	2017	8/12/17
35.926869	-120.570488	Monterey	SAN MIGUEL	2017	8/12/17
35.887415	-120.433502	Monterey	SLOPE TRAIL, PARKFIELD, CA.	2017	8/12/17
38.415938	-122.198288	Napa	MIRABEL RANCH	2017	8/12/17
37.438052	-120.191254	Mariposa	100 YARDS NOTH OF POND	2017	8/12/17
35.626038	-120.376475	San Luis Obispo	SHANDON, 2 MILES SOUTH OF	2017	8/12/17
35.731291	-120.505552	San Luis Obispo	WHITLEY GARDENS, 5 MILES NORTH OF	2017	8/12/17
37.724887	-122.014503	Alameda	EDEN CANYON	2017	8/13/17
38.936809	-123.116364	Mendocino	FOUNTAIN RANCH	2017	8/13/17
37.090514	-121.229324	Merced	1 MILE NORTH OF COTTONWOOD CREEK RECREATION AREA MAIN ENTRANCE	2017	8/13/17
36.217687	-121.135254	Monterey	CHERRY CANYON	2017	8/13/17
36.19078	-120.650783	Monterey	COALINGA HILLS/PRIEST VALLEY	2017	8/13/17
38.389387	-122.276856	Napa	SODA SPRINGS ROAD	2017	8/13/17
37.318639	-121.554365	Santa Clara	ISABELL VALLEY 1.5 FROM MOUNT HAMILTON.	2017	8/13/17
38.661444	-122.054205	Yolo	7 MILES SOUTH OF MADISON	2017	8/13/17
36.138271	-121.156094	Monterey	CHERRY CANYON	2017	8/13/17
38.376082	-122.199018	Napa	1 MILE NORTH OF WOODEN VALLEY RD	2017	8/14/17
38.376115	-122.19758	Napa	I MILE NORTH OF WOODEN VALLEY RD	2017	8/14/17
35.386181	-120.593491	San Luis Obispo	SANTA MARAJARITA	2017	8/14/17
40.245992	-122.607422	Tehama	CLOW RIDGE	2017	8/14/17
35.592848	-120.302353	San Luis Obispo	5 MILES SOUTH OF SHANDON	2017	8/15/17
37.226426	-121.512008	Santa Clara	PIG KILLED ON PRIVATE LAND NEAR BOOZE LAKE, SEE LAT/LONG	2017	8/15/17
37.554915	-121.353255	Stanislaus	HOSPITAL CANYON	2017	8/15/17
38.507525	-122.9992	Sonoma	AREA OF 18700 SWEETWATER SPRINGS RD. GUERNEVILLE CA.	2017	8/15/17
39.021318	-123.381958	Mendocino	BOONEVILLE	2017	8/16/17
37.273575	-121.682425	Santa Clara	SAN FELIPE RANCH	2017	8/16/17
37.52498	-120.4426	Merced	SNELLING CA	2017	8/16/17
39.085726	-122.485535	Colusa	WALKER RIDGE	2017	8/16/17
36.451769	-121.682596	Monterey	BY DOUGLAS RANCH CARMEL VALLEY	2017	8/17/17
38.384149	-122.272468	Napa	ONE HALF MILE SE OF THE END OF SODA SPRINGS ROAD	2017	8/17/17
35.779664	-120.927501	San Luis Obispo	4363 INTERLAKE ROAD, BETWEEN LAKE NACIMIENTO AND SAN ANTONIO LAKE	2017	8/17/17
38.566722	-122.980957	Sonoma	WEST OF LAKER SONOMA	2017	8/17/17
40.300738	-122.634888	Tehama	20 MILES WEST OF RED BLUFF	2017	8/17/17
39.75049	-122.386322	Glenn	GRIZZLY FLAT	2017	8/18/17
38.920076	-123.287172	Mendocino	1 MILE SE OF FISH ROCK ROAD	2017	8/18/17
36.529709	-121.572948	Monterey	10 MILES WEST OF CHULAR	2017	8/18/17
36.040807	-120.993322	Monterey	WEST OF PARIS VALLEY ROAD - SAN ARDO, CA	2017	8/18/17
36.670002	-121.215591	San Benito	ABOUT EIGHTEEN MILES SOUTH OF HOLYSTEER NEAR HIGHWAY 25	2017	8/18/17
35.261768	-120.201416	San Luis Obispo	GRANT RANCH, PASO ROBLES	2017	8/18/17
37.205791	-121.587973	Santa Clara	2 MILES SOUTH OF SIZER FLAT	2017	8/18/17
40.657955	-122.094841	Shasta	MILLVILLE	2017	8/18/17
36.186956	-120.700247	Monterey	PRIEST VALLEY	2017	8/18/17
37.331113	-119.905815	Mariposa	GRUPE RANCH	2017	8/19/17
39.854127	-123.575324	Mendocino	LINSER RANCH	2017	8/19/17
39.191939	-123.074341	Mendocino	NORTH COW MOUNTAIN	2017	8/19/17
36.109588	-121.087017	Monterey	OASIS AND SAN LUCAS RD	2017	8/19/17
37.229978	-121.586117	Santa Clara	SIZER FLAT.	2017	8/19/17
36.245541	-118.919106	Tulare	10 MILES EAST OF EXETER CA.	2017	8/19/17
39.878122	-123.44582	Mendocino	SPY ROCK	2017	8/19/17
37.222281	-121.818252	Santa Clara	ININCORPORATED COUNTY SCRNIC VISTA DRIVE	2017	8/20/17
39.158817	-122.953491	Lake	BEHIND LAST MILE AUTO SALVAGE YARD.	2017	8/20/17
38.396856	-122.277753	Napa	CASTLE PEAK, 3/4 MILE SOUTH OF	2017	8/20/17
38.984632	-123.035717	Mendocino	CROWN G RANCH	2017	8/21/17
35.843839	-121.064315	Monterey	SMITH RANCH 1/4 MILE NORTH OF COPPERHEAD RD	2017	8/21/17
35.600927	-120.203991	San Luis Obispo	2 MILES FROM BITTERWATER RD. IN SHANDON, CA.	2017	8/21/17
35.617023	-120.207232	San Luis Obispo	TWISSMALE RANCH. TWO MILES FROM BITTERWATER ROAD, SHANDON CALIFORNIA	2017	8/21/17
38.82533	-123.129794	Sonoma	COOLEY RANCH	2017	8/21/17
39.052143	-123.272116	Mendocino	BOONVILLE	2017	8/22/17
36.387939	-120.900421	San Benito	1 MILE WEST OF RED MOUNTAIN	2017	8/22/17
38.898515	-122.924652	Mendocino	PINE MTN ROAD	2017	8/23/17
35.828931	-120.488255	Monterey	JACK RANCH, 4 MILES SOUTH OF PARKFIELD	2017	8/23/17
36.798389	-121.1861	San Benito	QUIEN SABE RD	2017	8/23/17
35.752731	-120.682068	San Luis Obispo	4 MILES N EAST OF SAN M IGUEL	2017	8/23/17
37.170439	-121.530762	Santa Clara	20 MILES EAST OF 101	2017	8/23/17
35.893187	-121.034961	Monterey	5 MILES SOUTH OF LOCKWOOD OFF INTERLAKE ROAD. FORT HUNTER LIGGETT, SECTION 29. NEAR PLETO.	2017	8/24/17
36.008701	-121.236963	Monterey	FORT HUNTER LIGGETT TRAINING AREA 2 COLEMAN RESIVOIR	2017	8/24/17
36.794	-121.181705	San Benito	10 MILES EAST OF SANTA ANITA RD	2017	8/24/17
36.565427	-121.187804	San Benito	13 MILES SOUTH OF PAICINES	2017	8/24/17
36.859261	-121.214755	San Benito	FRENCH RANCH	2017	8/24/17
35.699407	-120.274029	San Luis Obispo	BITTER WATER ROAD	2017	8/24/17
34.472741	-120.455904	Santa Barbara	COJO RANCH, NEAR POINT CONCEPTION.	2017	8/24/17
36.126463	-120.609004	Fresno	17 MILES WEST OF COALINGA, CA.	2017	8/25/17
38.961011	-123.527527	Mendocino	POINT ARENA	2017	8/25/17
35.451721	-120.261841	San Luis Obispo	PATENAUDE RANCH 7300 QUAIL VALLEY LN.	2017	8/25/17
37.012729	-121.706543	Santa Clara	5 MILES SOUTH OF LAKE ANDERSON	2017	8/25/17
37.28498	-121.668992	Santa Clara	SAN FELIPE RANCH	2017	8/25/17
37.496128	-121.525366	Alameda	17 MILES DOWN MINES RD SOUTH FRO LAKE DEL VALLE	2017	8/26/17
37.760387	-122.060251	Alameda	CULL CANYON RD.	2017	8/26/17
37.094348	-121.199799	Merced	UPPER COTTONWOOD	2017	8/26/17
36.376089	-121.529388	Monterey	24401 MARTIN RD, CARMEL 93924	2017	8/26/17
36.376089	-121.529388	Monterey	24401 MARTIN RD, CARMEL VALLEY, CA 93924	2017	8/26/17
36.253479	-120.922222	Monterey	BETWEEN HIGHWAY 25 AND LONOAK RD	2017	8/26/17
38.760509	-123.131676	Sonoma	SONOMA	2017	8/26/17
37.28104	-121.540459	Santa Clara	MT HAMILTON, 7 MILES S/E	2017	8/26/17
38.802416	-123.022926	Sonoma	CLOVERDALE	2017	8/26/17
35.657296	-120.329132	San Luis Obispo	5 MIN NORTHWEST OF BRADLEY	2017	8/27/17
36.416848	-121.474937	Monterey	EAST OF GONZALES	2017	8/27/17
36.557261	-121.717529	Monterey	PRIEST VALLEY. SOUTHEAST OF MYERS MOUNTAIN	2017	8/27/17
39.801151	-122.458398	Tehama	2 MILES EAST OF NEWVILLE, CA	2017	8/27/17
37.516704	-120.416465	Merced	SNELING AND ROBERTSON	2017	8/28/17
40.646564	-121.942749	Shasta	FERN RD IN WHITMORE CA	2017	8/28/17
40.646564	-121.941376	Shasta	FERN ROAD IN WHITMORE CA	2017	8/28/17
40.368311	-122.580605	Shasta	FOSTER RD. WILLOW SPRINGS RANCH	2017	8/28/17
38.475229	-122.02652	Solano	PLEASENT VALLEY RD ..	2017	8/28/17
35.950774	-120.620356	Monterey	6 MILES EAST OF PARK FIELD.	2017	8/29/17
35.644907	-120.202103	San Luis Obispo	BITTERWATER RD	2017	8/29/17
37.462675	-121.296101	Stanislaus	8 MILES WEST OF HYWY 5 DEL PUERTO CANYON	2017	8/29/17
40.378459	-122.550602	Tehama	COTTONWOOD 10 MILES SOUTH OF VETERANS CEMETERY	2017	8/29/17
39.963274	-122.441168	Tehama	WILLIAM'S RANCH.	2017	8/31/17
36.777392	-119.36594	Fresno	APPROX. 5 MILES EAST OF AVOCADO LAKE	2017	9/1/17
39.641124	-122.462883	Glenn	WILLOWS, CA	2017	9/1/17
37.115431	-121.087189	Merced	LOWER COTTONWOOD CLOSE FROM. 152	2017	9/1/17
38.317978	-122.185822	Napa	1/2 MILE N/E OF LAKE MADIGAN	2017	9/1/17
39.107952	-121.303182	Yuba	5 MILES NORTH OF CAMP FAR WEST	2017	9/1/17
36.56332	-121.203665	San Benito	LAGLORIA ROAD, 1 MILE WEST OF HWY 25	2017	9/2/17
36.011494	-121.244057	Monterey	FORT HUNTER LIGGETT, AREA 13 WEST	2017	9/3/17
38.781922	-123.105583	Sonoma	1/4 MILE NORTH OF LAKE SONOMA	2017	9/3/17
38.758635	-122.991428	Sonoma	CLOVERDALE	2017	9/3/17
38.773759	-123.180857	Sonoma	LAKE SONOMA	2017	9/3/17
37.250008	-121.25885	Stanislaus	COYOTE POINT	2017	9/3/17
36.510743	-119.179219	Tulare	STONE CORRAL - OROSI/CUTLER CA	2017	9/3/17
38.841178	-123.090134	Mendocino	YORKVILLE, DRY CREEK	2017	9/4/17
39.315271	-122.386322	Colusa	3 MILES WEST OF SITES	2017	9/4/17
36.9172	-121.541845	San Benito	ABOUT 1/2 MILE EAST OF HWY 101 AND 3 MILES SOUTH OF HWY 25	2017	9/4/17
34.601534	-120.29995	Santa Barbara	1/2 MILE SOUTH OF SANTA ROSA RD IN BUELLTON, CA	2017	9/4/17
38.238045	-122.169342	Solano	MASON RANCH	2017	9/4/17
38.773124	-123.142769	Sonoma	1/2 MILES NW OF LAKE SONOMA	2017	9/4/17
38.796908	-123.151932	Sonoma	1/2 NW LAKE SONOMA	2017	9/4/17
38.838103	-123.245316	Mendocino	1/2 MILE NORTHWEST OF LAKE SONOMA	2017	9/4/17
37.283333	-120.316667	Merced	PLANADA	2017	9/4/17
37.394479	-121.077858	Stanislaus	CROWS LANDING	2017	9/4/17
39.755739	-122.390721	Tehama	BLACK BUTTE LAKE	2017	9/4/17
38.909001	-123.251753	Mendocino	500 YARDS NORTH OF HULBERT RD ON WALSH VINEYARD	2017	9/5/17
37.096607	-121.157913	Merced	UPPER COTTON CREEK WILDLIFE AREA.	2017	9/5/17
40.080173	-122.578068	Tehama	BIG BLUFF RANCH	2017	9/5/17
38.971384	-123.194964	Mendocino	HOPLAND FIRE DEPT, 4 MILES FROM	2017	9/5/17
39.383274	-122.392673	Colusa	6 MILES WEST OF SITES	2017	9/6/17
37.461778	-121.177826	Stanislaus	FRANK RAINES PARK	2017	9/6/17
39.306458	-122.451104	Colusa	6 MILES WEST OF SITES	2017	9/6/17
36.295426	-120.560394	Fresno	LOS GATOS RANCH IN COALINGA	2017	9/7/17
37.094348	-121.199799	Merced	UPPER COTTON WOOD CREEK WILD LIFE AREA/ ONE MILE NORTH OF PARKING LOT.	2017	9/7/17
39.126598	-121.2222	Nevada	GOLD COUNTRY RANCH	2017	9/7/17
40.182471	-122.251398	Tehama	RED BLUFF	2017	9/7/17
39.099693	-121.233971	Nevada	7 MILES SSW PENN VALLEY CA	2017	9/8/17
35.701917	-120.787811	San Luis Obispo	10 MILES NW OF PASO ROBLES	2017	9/8/17
35.713068	-120.774078	San Luis Obispo	APPROXIMATELY 10 MILES NW OF PASO ROBLES	2017	9/8/17
37.525009	-121.507587	Alameda	N3 CATTLE RANCH	2017	9/9/17
39.387663	-122.415161	Glenn	3 MILES NORTH WEST OF SITES	2017	9/9/17
39.394582	-122.417908	Glenn	3 MILES NORTH WEST OF SITES	2017	9/9/17
39.334345	-122.361603	Colusa	3 MILES NORTHWEST OF SITES	2017	9/9/17
39.532644	-122.224274	Glenn	LODOGA HOSS HOGS RANCH	2017	9/9/17
39.533703	-122.264099	Glenn	LODOGA HOSS HOGS RANCH	2017	9/9/17
38.972314	-123.328797	Mendocino	BRADFORD RANCH, BOONVILLE	2017	9/9/17
36.119712	-121.20409	Monterey	CHERRY CANYON	2017	9/9/17
36.438961	-121.860352	Monterey	FORT HUNTER LIGGET	2017	9/9/17
36.247844	-120.911631	Monterey	HIGHWAY 25	2017	9/9/17
35.842238	-121.057963	Monterey	SMITH RANCH, 3 MILES NORTHWEST OF LAKE SAN ANTONIO	2017	9/9/17
35.185675	-119.976196	San Luis Obispo	CHIMINEAS RANCH	2017	9/9/17
38.671941	-123.185663	Sonoma	20 MI WEST LAKE SONOMA	2017	9/9/17
38.629209	-123.291664	Sonoma	STEWARTS POINT	2017	9/9/17
40.287913	-122.12441	Tehama	HOG LAKE	2017	9/9/17
39.842286	-122.772217	Tehama	LITTLE SYNDER, RED BLUFF	2017	9/9/17
39.311457	-122.263412	Colusa	WEST OF MAXWELL	2017	9/10/17
39.761311	-123.285828	Mendocino	POONKINNEY RD	2017	9/10/17
36.008701	-121.237049	Monterey	FHL ZONE19	2017	9/10/17
35.886504	-121.035991	Monterey	FORT HUNTER LIGGETT, SECTION 29. ~5MILES SOUTH-EAST OF LOCKWOOD, CA.	2017	9/10/17
35.757657	-120.39917	San Luis Obispo	RUDNICK RANCH	2017	9/10/17
35.739825	-120.414276	San Luis Obispo	RUDNICK RANCH	2017	9/10/17
36.055006	-120.866089	Monterey	SAN ARDO PINE VALLEY ROAD	2017	9/10/17
35.653726	-120.638672	San Luis Obispo	SHELL CREEK ROAD	2017	9/10/17
38.812773	-122.792763	Sonoma	GEYSER ROCK	2017	9/10/17
37.791865	-122.013525	Contra Costa	1 1/2 MILE WEST ON BOLLINGER CANYON OFF CROW CANYON SAN RAMON.	2017	9/11/17
36.587828	-121.337986	Monterey	MT JOHNSON NEAR GONZALES	2017	9/11/17
40.393529	-122.669628	Shasta	5 MILES EAST OF ONO, CA	2017	9/11/17
37.105301	-121.083412	Merced	SAN LUIS RESERVOIR	2017	9/12/17
36.387939	-120.900421	San Benito	1 MILE WEST OF RED MOUNTIAN	2017	9/12/17
37.089692	-121.078407	Merced	LOWER COTTONWOOD CREEK WILDLIFE AREA	2017	9/13/17
39.963635	-122.307529	Tehama	THOMAS CREEK	2017	9/13/17
38.373962	-120.970459	Amador	IONE	2017	9/14/17
38.581537	-123.112498	Sonoma	6 MILES UP KING RIDGE ROAD FROM THE TOWN OF CAZADERO	2017	9/14/17
36.080911	-120.480357	Monterey	PARKFIELD	2017	9/14/17
39.008146	-123.254624	Mendocino	BOONEVILLE, 6 MILES EAST OF	2017	9/14/17
38.371271	-120.956726	Amador	IONE BY IRISH HILL RD	2017	9/15/17
35.937988	-120.948486	Monterey	BRYSON BY HESPERIA ROAD	2017	9/15/17
38.78674	-122.077332	Yolo	BUZZARDS ROOST	2017	9/15/17
37.809309	-121.867304	Contra Costa	ABOUT 4 MILES NE OF TASSAJARA HILLS ELEMENTARY SCHOOL OFF OF FINLEY RD	2017	9/16/17
36.862043	-119.462585	Fresno	WATTS VALLEY ROAD 5 MILES SOUTH	2017	9/16/17
39.906922	-123.601942	Mendocino	RED MOUNTAIN ROAD	2017	9/16/17
35.91861	-120.892868	Monterey	5 MILES NORTHWEST OF BRADLEY.	2017	9/16/17
35.887915	-120.919331	Monterey	5 MILES NW OF BRADLEY	2017	9/16/17
35.955777	-121.220398	Monterey	FORT HUNTER LIGGET	2017	9/16/17
36.158113	-121.007881	Monterey	HIGHWAY 25 NEAR KING CITY	2017	9/16/17
36.450285	-121.471281	Monterey	SANCHEZ RD	2017	9/16/17
37.001456	-121.346741	Santa Clara	ROOP RD ACROSS FROM SOUTH ENTRANCE TO HARVEY BEAR COUNTY PARK ON PRIVATE RANCH	2017	9/16/17
37.287544	-121.239824	Stanislaus	ORISTIMBA CREEK, THE NARROWS	2017	9/16/17
40.382168	-122.155952	Tehama	ORIC RANCH	2017	9/16/17
36.058203	-118.996683	Tulare	PORTERVILLE	2017	9/16/17
39.311888	-122.373877	Colusa	39.311888 -122.373877	2017	9/17/17
39.281699	-122.316628	Colusa	MAXWELL	2017	9/17/17
39.794293	-122.556267	Glenn	NEVILLE RANCH	2017	9/17/17
39.786379	-122.549057	Glenn	NEWVILLE RANCH	2017	9/17/17
39.725565	-123.53448	Mendocino	3 MILES WEST OF 101 12 MILES NORTH OF LAYTONVILLE CA	2017	9/17/17
38.959409	-123.370285	Mendocino	BOONEVILLE	2017	9/17/17
36.222119	-121.212158	Monterey	10 MILES NORTH WEST OF KING CITY, THOMPSON CANYON	2017	9/17/17
36.535881	-121.400514	Monterey	5 MILES EAST OF GONZALES	2017	9/17/17
36.265314	-120.93956	Monterey	HIGHWAY 25/LONOAK	2017	9/17/17
35.605282	-120.393951	San Luis Obispo	PICK RANCH SHANDON	2017	9/17/17
37.189861	-121.776581	Santa Clara	1 MILE NORTH OF BAILEY X MCKEAN	2017	9/17/17
37.190203	-121.779499	Santa Clara	1 MILE NORTH OF BAILEY X MCKEAN	2017	9/17/17
37.299558	-121.665945	Santa Clara	SAN FELIPE RANCH	2017	9/17/17
38.785134	-122.62207	Lake	5 MILES NORTH OF MIDDLETOWN	2017	9/17/17
36.515602	-121.345331	Monterey	GONZALES, 5 MILES EAST OF	2017	9/17/17
39.612	-122.531	Glenn	HIGHWAY 162	2017	9/17/17
39.038386	-123.285484	Mendocino	BELL VALLEY 5 MI EAST OF BOONEVILLE	2017	9/18/17
38.866114	-122.897362	Mendocino	PINE MOUNTAIN ROAD	2017	9/18/17
39.893682	-123.447184	Mendocino	SPY ROCK, 1 MILE NORTH OF	2017	9/18/17
36.0454	-120.98708	Monterey	CIRCLE V RANCH, WEST OF HIGHWAY 101, SAN ARDO, OFF PARIS VALLEY RD	2017	9/19/17
36.028069	-121.0048	Monterey	PARIS VALLEY ROAD WEST OF HWY 101	2017	9/19/17
37.241091	-121.705942	Santa Clara	455 METCALF ROAD...2 MILES FROM COYOTE	2017	9/19/17
40.800097	-122.4264	Shasta	BIG BACKBONE ARM OF SHASTA LAKE . ABOUT 5 MILES FROM SHASTA DAM WHERE THE STREAM SPLITS THEN RECONNECTS.	2017	9/19/17
37.535661	-121.664794	Alameda	NEAR DEL VALLE	2017	9/20/17
35.798602	-120.743523	Monterey	CAMP ROBERTS	2017	9/20/17
38.496594	-122.217407	Napa	3 MILES WEST OF THE CORNERS STORE	2017	9/20/17
39.579232	-123.273468	Mendocino	8 MILES FROM COVELO	2017	9/21/17
37.091198	-121.169758	Merced	SAN LUIS RES. NORTH 1 MILE	2017	9/21/17
35.985229	-120.745239	Monterey	A&R RANCH	2017	9/21/17
38.515937	-122.109947	Napa	EAST END LAKE BERRYESSA	2017	9/21/17
36.9499	-121.434	San Benito	HOLLISTER CA 95023	2017	9/21/17
35.783062	-120.914978	San Luis Obispo	8 MILES NORTH OF NACIMIENTO DAM	2017	9/21/17
39.663328	-122.542877	Glenn	ELK CREEK	2017	9/22/17
38.979462	-123.156245	Mendocino	HOPLAND CA	2017	9/22/17
38.945058	-123.172188	Mendocino	SANEL MOUNTAIN	2017	9/22/17
36.022447	-120.666962	Monterey	A&R RANCH SAN ARDO	2017	9/22/17
36.698934	-120.987732	San Benito	8 MILES EAST OF ANTELOPE CDF STATION	2017	9/22/17
38.302584	-122.124072	Solano	200 FEET	2017	9/22/17
38.724678	-123.077886	Sonoma	400 YARDS SOUTH OF ROCKPILE ROAD NEAR LAKE SONOMA ON PRIVATE PROPERTY	2017	9/22/17
40.022356	-123.500061	Trinity	ISLAND MOUNTAIN	2017	9/23/17
40.01815	-123.506927	Trinity	ISLAND MOUNTAIN	2017	9/23/17
36.075291	-120.539879	Fresno	ALUM CREEK	2017	9/23/17
39.461644	-123.199654	Mendocino	FOSTER MOUNTAIN	2017	9/23/17
38.94913	-123.260722	Mendocino	YORKVILLE RANCH	2017	9/23/17
36.97273	-121.155596	Merced	MENEFEE HILL RANCH	2017	9/23/17
36.972284	-121.174264	Merced	MENEFEE HILL RANCH	2017	9/23/17
35.750552	-120.834503	San Luis Obispo	CAMP ROBERTS	2017	9/23/17
35.965016	-120.970459	Monterey	HALF MILE EAST OF WILLIAMS MOUNTAIN	2017	9/23/17
35.821119	-120.657054	Monterey	VINEYARD CANYON ROAD	2017	9/23/17
35.821258	-120.658454	Monterey	VINEYARD CANYON ROAD	2017	9/23/17
38.711015	-122.368512	Napa	VASCONI RANCH	2017	9/23/17
35.732884	-120.815084	San Luis Obispo	W. PERIMETER ROAD AND SULPHER SPRINGS	2017	9/23/17
38.669278	-123.033228	Sonoma	6 MILES WEST OF LAKE SONOMA DAM	2017	9/23/17
38.971421	-123.145065	Mendocino	JUST WEST OF HOPLAND.	2017	9/23/17
34.74979	-120.51976	Santa Barbara	VANDENBERG AFB C-3	2017	9/23/17
36.013232	-121.234666	Monterey	FORT HUNTER LIGGIT AREA 29	2017	9/23/17
36.932394	-121.567261	Santa Clara	HWY 101 AND 25, 2 MILES SOUTH AND WEST OF	2017	9/23/17
35.124402	-118.753967	Kern	3 MILES WEST OF TEHACHAPI/COMANCHE TRAIL. BLACK OAK RANCH	2017	9/24/17
39.721646	-123.339386	Mendocino	1 MILES SW OF DOS RIOS	2017	9/24/17
37.097137	-121.201773	Merced	UPPER COTTONWOOD CREEK	2017	9/24/17
35.585852	-120.878906	San Luis Obispo	10 MILES SOUTH WEST OF KING CITY	2017	9/24/17
36.979792	-121.560073	Santa Clara	GILROY	2017	9/24/17
38.583667	-122.854657	Sonoma	DRY CREEK RD PASOLAQUA WINERY	2017	9/24/17
38.77764	-122.119904	Yolo	5 MILE NORTH BROOKS	2017	9/24/17
37.296852	-121.164198	Stanislaus	10 MILES RIGHT (COMING IN) FROM ORESTIMBA CREEK .	2017	9/24/17
38.36795	-122.18568	Napa	WOODEN VALLEY	2017	9/26/17
39.884845	-122.568884	Tehama	PASKENTA	2017	9/27/17
36.118931	-120.626183	Fresno	SUNK CANYON	2017	9/28/17
36.094054	-120.552807	Fresno	SUNK CANYON	2017	9/28/17
35.199387	-118.403778	Kern	MONTGOMERY RANCH 5 MILES SOUTH WEST OF LAKE ISABELLA.	2017	9/28/17
35.92355	-121.107202	Monterey	FORT HUNTER LIGGETT, HUNT AREA 25, AT EARL RESERVOIR	2017	9/28/17
35.923619	-121.107244	Monterey	FORT HUNTER LIGGETT, HUNT AREA 25, AT EARL RESERVOIR	2017	9/28/17
40.296156	-122.741146	Tehama	VESTAL ROAD	2017	9/28/17
34.976356	-118.786447	Kern	TEJON RANCH TUNIS CANYON	2017	9/29/17
37.105438	-119.735012	Madera	1 MILE EAST OF HWY 41 1/4 MILE SOUTH OF RD 200	2017	9/29/17
36.161518	-120.676103	Monterey	PRIEST VALLEY	2017	9/29/17
[truncated: 405 more rows]
